# Supplementary material for: Identification of QTL regions and candidate genes for growth and feed efficiency in broilers
Source: Genet Sel Evol. 2021 Feb 6;53:13. doi: 10.1186/s12711-021-00608-3 (PMC7866652; doi:10.1186/s12711-021-00608-3)
Supplement: Supplementary file 5 — Additional file 5: Table S5. Phenotypes for individual broilers. [file 12711_2021_608_MOESM5_ESM.xlsx]

## Sheet: sheet
ID	Generation	Hatch	Sex	BW28 (g)	BW42 (g)	ADFI (g/d)	RFI (g/d)	RFIa (g/d)	ADG (g/d)	FCR (g/g)	AbF (g)
FX1_934	5	1	2	945	1929.4	137.3	2.88987	-3.04605	70.3143	1.95266	64.1
FX1_407	5	1	1	1116	2066.1	137.864	4.61218	-2.32533	67.8643	2.03147	64
FX1_159	5	1	2	830	1843.2	130.243	-2.77445	-8.86875	72.3714	1.79964	62.3
FX1_93	5	1	2	1210	2057.3	136.536	5.02978	0.612645	60.5214	2.25599	61.9
FX1_341	5	1	1	988	1976.7	140.329	7.98484	1.01727	70.6214	1.98705	61.7
FX1_296	5	1	2	1198	2236.6	143.426	-3.64735	-6.43917	74.1857	1.93334	60.5
FX1_109	5	1	2	1045	1899.4	127.164	0.386921	-4.75837	61.0286	2.08368	60.4
FX1_992	5	1	2	980	1890.9	133.136	3.74736	-0.533502	65.0643	2.04622	56.9
FX1_340	5	1	1	1043	2007.1	137.764	5.69366	0.283719	68.8643	2.00052	56.7
FX1_445	5	1	1	972	2068.2	147.364	6.53202	1.62587	78.3	1.88205	56.4
FX1_530	5	1	1	1089	2192.1	151.357	6.19054	2.16515	78.7929	1.92095	56.4
FX1_857	5	1	1	973	2265	159.248	2.0096	-1.51125	92.2857	1.7256	56.4
FX1_322	5	1	1	1059	2084.1	138.2	0.508475	-4.06315	73.2214	1.88743	55.6
FX1_187	5	1	2	1078	1990.8	136.314	3.56997	0.438	65.2	2.09071	55.3
FX1_25	5	1	2	1095	2009.9	133.136	-0.333507	-3.2489	65.35	2.03727	55
FX1_356	5	1	1	1058	2097.5	145.557	6.69376	2.5903	74.25	1.96037	54.2
FX1_157	5	1	2	880	1976.4	134.143	-7.53561	-10.4231	78.3143	1.71288	53.9
FX1_299	5	1	2	1040	2025.2	144.036	6.45972	3.9672	70.3714	2.04679	53.8
FX1_139	5	1	2	1115	1932.1	130.443	4.51348	1.42514	58.3643	2.23498	53.6
FX1_94	5	1	2	895	1728.7	133.05	12.9869	8.46207	59.55	2.23426	53.4
FX1_6	5	1	2	955	1904.2	130.293	-1.48977	-4.63835	67.8	1.92172	53
FX1_37	5	1	2	941	1821.5	138.493	12.9492	9.28777	62.8929	2.20204	52.7
FX1_1303	5	1	2	945	1846.9	135.864	8.38764	4.96206	64.4214	2.10899	52.5
FX1_192	5	1	2	1120	2063.5	131.829	-4.83601	-6.65085	67.3929	1.95612	52.3
FX1_930	5	1	1	867	1958.7	138.107	1.08817	-3.51569	77.9786	1.77109	52.3
FX1_123	5	1	2	835	1695.8	122.836	2.51203	-1.94574	61.4857	1.99779	52.2
FX1_184	5	1	2	1103	2029.5	134.736	0.0383804	-1.99026	66.1786	2.03594	52.2
FX1_999	5	1	2	990	1838.8	126.543	2.04246	-1.35242	60.6286	2.08718	52.2
FX1_844	5	1	1	969	1932.1	129.15	-0.42422	-5.14683	68.7929	1.87738	52.1
FX1_61	5	1	2	996	1776.6	127.03	8.06594	4.30812	55.7571	2.27827	51.9
FX1_57	5	1	2	789	1630.2	120.629	3.53361	-1.30736	60.0857	2.00761	51.8
FX1_20	5	1	2	981	1898.3	127.416	-2.54229	-5.38127	65.5214	1.94465	51.7
FX1_10	5	1	2	1062	1972.8	140.221	8.16293	5.94381	65.0571	2.15536	51.4
FX1_510	5	1	1	931	1989.4	139.605	3.27784	-0.82973	75.6	1.84663	51.3
FX1_612	5	1	1	1024	2128.3	143.343	0.154261	-2.93396	78.8786	1.81726	51.2
FX1_371	5	1	1	1111	1953.4	140.536	16.4532	12.1941	60.1714	2.33559	51
FX1_964	5	1	2	975	1794.7	125.129	3.5718	0.313214	58.55	2.13712	50.5
FX1_1000	5	1	2	1060	1895.7	130.123	4.4239	1.95245	59.6929	2.17987	50.3
FX1_88	5	1	2	1095	1983	132.014	0.796219	-1.05339	63.4286	2.08131	50.3
FX1_912	5	1	1	973	2195.1	150.614	-0.784272	-3.1664	87.2929	1.72539	50.3
FX1_268	5	1	2	1033	1919	129.369	0.333474	-1.9498	63.2857	2.04421	50.2
FX1_345	5	1	2	755	1597.7	111.957	-4.0936	-8.75568	60.1929	1.85997	50.2
FX1_854	5	1	1	896	2158	146.493	-5.76122	-8.33191	90.1429	1.62512	50
FX1_868	5	1	1	945	2050.5	138.541	-2.1936	-5.51864	78.9643	1.75447	50
FX1_874	5	1	1	868	2023.1	142.364	-0.0135772	-3.51745	82.5071	1.72548	49.9
FX1_995	5	1	2	990	1908.9	138.614	8.22564	5.97106	65.6357	2.11187	49.8
FX1_181	5	1	2	807	1665.4	134.786	15.619	11.6005	61.3143	2.19829	49.7
FX1_516	5	1	1	1034	2121.6	144.9	2.78631	0.0791876	77.6857	1.86521	49.6
FX1_3	5	1	2	1029	1988.8	134.114	-0.977755	-2.58013	68.5571	1.95624	49.5
FX1_402	5	1	1	1016	2005.1	147.886	14.5969	11.093	70.65	2.09322	49.5
FX1_235	5	1	2	1015	1892.8	129.929	2.16987	-0.0616908	62.7	2.07223	49.3
FX1_318	5	1	2	714	1596.1	124.671	6.69767	2.2762	63.0071	1.97869	49.2
FX1_15	5	1	2	936	1911.6	136.364	2.98967	0.932329	69.6857	1.95685	49.1
FX1_265	5	1	2	952	1891.5	133.143	2.27404	0.102949	67.1071	1.98403	49
FX1_164	5	1	2	1016	1952.1	134.5	1.81763	0.140689	66.8643	2.01154	48.8
FX1_297	5	1	2	1076	1903.9	125.093	-0.474014	-2.48446	59.1357	2.11535	48.8
FX1_408	5	1	1	1050	2020	140.371	7.5802	4.3724	69.2857	2.02598	48.8
FX1_312	5	1	2	1033	2009.6	139.357	2.728	1.54029	69.7571	1.99775	48.5
FX1_417	5	1	1	1112	2120.9	144.571	6.53527	4.12259	72.0643	2.00615	48.5
FX1_879	5	1	1	939	1846.6	129.336	5.41426	1.06532	64.8286	1.99504	48.4
FX1_138	5	1	2	1070	1874.5	125.936	2.52698	0.467517	57.4643	2.19155	48.2
FX1_848	5	1	1	880	2068.1	144.431	-1.10883	-3.8371	84.8643	1.70191	48.2
FX1_87	5	1	2	925	1704.5	120.557	4.05721	0.781327	55.6786	2.16523	48.1
FX1_121	5	1	2	905	1686.2	112.979	-2.99109	-6.37723	55.8	2.02471	48
FX1_144	5	1	2	975	1798.6	121.079	-0.80632	-3.28906	58.8286	2.05816	47.7
FX1_145	5	1	2	980	1935.3	130.329	-2.78743	-4.26826	68.2357	1.90998	47.6
FX1_528	5	1	1	1248	2381.1	162.807	10.149	9.78909	80.9357	2.01156	47.6
FX1_19	5	1	2	976	1877.6	129.579	1.10309	-0.682051	64.4	2.01209	47.2
FX1_310	5	1	2	891	1768	140.35	16.7696	14.1828	62.6429	2.24048	47.2
FX1_52	5	1	2	980	1800.3	121.821	0.0483035	-2.28774	58.5929	2.07912	47.2
FX1_1001	5	1	2	1045	1812.5	120.652	1.1696	-0.987323	54.8214	2.20082	46.9
FX1_331	5	1	1	1096	2106.3	142.55	4.90843	2.81968	72.1643	1.97535	46.9
FX1_293	5	1	2	1137	2133.9	142.55	0.882701	1.03188	71.2071	2.00191	46.8
FX1_578	5	1	1	900	2074	145.236	0.225075	-2.0579	83.8571	1.73194	46.7
FX1_508	5	1	1	714	1747.9	140.629	13.623	8.98762	73.85	1.90425	46.6
FX1_905	5	1	1	777	2043.6	138.779	-9.96899	-12.4609	90.4714	1.53395	46.6
FX1_130	5	1	2	855	1653.7	121.25	5.49611	2.26191	57.05	2.12533	46.5
FX1_298	5	1	2	1120	2047.7	125.107	-10.2369	-10.6135	66.2643	1.888	46.5
FX1_987	5	1	2	995	1810.4	121.751	-0.106428	-2.18045	58.2429	2.09041	46.5
FX1_584	5	1	1	1096	2246.6	155.224	5.8735	4.87394	82.1857	1.8887	46.5
FX1_1016	5	1	2	895	1749.4	117.3	-4.50903	-7.015	61.0286	1.92205	46.4
FX1_237	5	1	2	989	1845.1	126.014	0.933374	-0.867435	61.15	2.06074	46.4
FX1_99	5	1	2	975	1821.3	129.621	5.82717	3.85392	60.45	2.14428	46.4
FX1_374	5	1	1	1000	1939.4	136.507	7.90638	4.78964	67.1	2.03438	46.3
FX1_329	5	1	1	1032	2212	155.893	6.12339	4.98581	84.2857	1.84958	46.1
FX1_335	5	1	1	939	2146.4	137.486	-11.5885	-13.1947	86.2429	1.59417	46.1
FX1_593	5	1	1	991	2009.9	145.279	10.3054	7.74058	72.7786	1.99617	46.1
FX1_124	5	1	2	995	1917.1	139.871	9.0502	7.86976	65.8643	2.12363	46
FX1_21	5	1	2	1027	1946.5	130.793	-0.8564	-1.82359	65.6786	1.99141	46
FX1_202	5	1	2	841	1779.3	132.7	5.62939	3.45892	67.0214	1.97996	45.9
FX1_596	5	1	1	1094	2184.7	145.814	1.52336	0.251232	77.9071	1.87164	45.9
FX1_252	5	1	2	1040	1973.5	124.929	-8.3173	-9.0382	66.6786	1.87359	45.8
FX1_136	5	1	2	1050	1969.3	133.146	0.765411	0.0427301	65.6643	2.02768	45.7
FX1_80	5	1	2	1052	1883	133.543	8.49963	7.16569	59.3571	2.24982	45.7
FX1_365	5	1	1	1101	2168.3	146.929	4.3677	3.03452	76.2357	1.92729	45.7
FX1_937	5	1	1	688	1932.1	143.05	-0.835293	-3.90537	88.8643	1.60976	45.7
FX1_1277	5	1	2	885	1779.9	133.464	8.57603	6.5007	63.9214	2.08794	45.6
FX1_1288	5	1	2	900	1772.5	124.993	1.49021	-0.634794	62.3214	2.00562	45.6
FX1_551	5	1	1	1008	2170.1	137.548	-9.95868	-11.2584	83.0071	1.65706	45.6
FX1_266	5	1	2	1062	1915.9	124.95	-2.34033	-3.3861	60.9929	2.0486	45.5
FX1_300	5	1	2	1107	2093.9	133.85	-6.02452	-5.81033	70.4929	1.89877	45.5
FX1_320	5	1	2	1001	1953.6	141.921	8.34496	7.58481	68.0429	2.08577	45.4
FX1_536	5	1	1	1012	2118.2	146.45	3.48847	1.87747	79.0143	1.85346	45.4
FX1_319	5	1	2	1026	1992.5	143.443	7.88693	7.43229	69.0357	2.07781	45.3
FX1_439	5	1	1	1036	1968.5	124.157	-5.03909	-7.67758	66.6071	1.86402	45.3
FX1_393	5	1	1	1094	2125.2	139.964	0.640826	-0.861294	73.6571	1.90021	45.2
FX1_573	5	1	1	1085	2306.7	152.143	-2.78605	-3.01932	87.2643	1.74347	45.2
FX1_183	5	1	2	1006	1876.5	126.936	0.0852984	-1.14168	62.1786	2.04147	45.1
FX1_927	5	1	1	955	2260.5	159.795	2.00436	1.46934	93.25	1.71362	45.1
FX1_302	5	1	2	845	1791.1	130.464	2.6012	0.757087	67.5786	1.93056	45
FX1_64	5	1	2	925	1772.5	122.6	0.367739	-1.59128	60.5357	2.02525	45
FX1_251	5	1	2	1012	1942.9	136.136	4.01998	3.31904	66.4929	2.04737	44.9
FX1_904	5	1	2	860	1871.4	127.586	-6.28184	-7.51918	72.2429	1.76607	44.9
FX1_156	5	1	2	1135	1945.6	123.136	-2.89675	-3.53691	57.9	2.1267	44.8
FX1_193	5	1	2	1000	1933.7	134.171	2.21307	1.47183	66.6929	2.01178	44.8
FX1_59	5	1	2	1004	1787.6	125.014	5.53264	3.7516	55.9714	2.23354	44.8
FX1_373	5	1	1	948	1922.3	131.893	2.06811	-0.750898	69.5929	1.89521	44.7
FX1_146	5	1	2	965	1782.5	123.664	2.62489	0.879727	58.3929	2.1178	44.5
FX1_294	5	1	2	1048	2063.6	141.284	0.905717	1.16911	72.5429	1.9476	44.5
FX1_621	5	1	1	1062	2198.4	154.356	7.26955	6.46572	81.1714	1.9016	44.5
FX1_903	5	1	1	744	1842.7	128.143	-5.35913	-8.73877	78.4786	1.63284	44.5
FX1_167	5	1	2	1173	2048.5	128.514	-4.16569	-3.97193	62.5357	2.05505	44.4
FX1_520	5	1	1	1073	2087.8	144.586	7.30546	5.75282	72.4857	1.99468	44.4
FX1_1299	5	1	2	850	1720.1	125.507	3.88955	1.72186	62.15	2.01942	44.3
FX1_357	5	1	1	1130	2213.2	148.9	4.09194	3.44787	77.3714	1.92448	44.3
FX1_627	5	1	1	1074	2321.3	158.793	2.07813	2.18684	89.0929	1.78233	44.3
FX1_882	5	1	1	852	2019.2	138.8	-4.06809	-6.10643	83.3714	1.66484	44.3
FX1_151	5	1	2	960	1868.9	127.324	-1.23694	-2.28554	64.9214	1.96121	44.2
FX1_269	5	1	2	958	1738.8	122.529	4.81295	2.83319	55.7714	2.19698	44.2
FX1_55	5	1	2	864	1727.6	111.986	-9.55602	-11.5857	61.6857	1.81542	44
FX1_399	5	1	1	1061	1925.2	125.879	1.59316	-0.974737	61.7286	2.03923	43.9
FX1_306	5	1	2	1035	1999.2	138.55	2.89457	2.88907	68.8714	2.01172	43.8
FX1_842	5	1	1	791	1891.5	137.1	1.86657	-0.963253	78.6071	1.74412	43.8
FX1_935	5	1	1	888	1953.2	145.807	10.3222	7.95346	76.0857	1.91635	43.8
FX1_950	5	1	1	767	2078.3	144.987	-7.18707	-8.68539	93.6643	1.54794	43.8
FX1_108	5	1	2	870	1719.2	125.657	5.12849	3.11988	60.6571	2.0716	43.7
FX1_14	5	1	2	935	1791.8	128.043	4.69367	3.2225	61.2	2.0922	43.7
FX1_224	5	1	2	1103	2077.9	137.679	-1.0651	-0.456039	69.6357	1.97713	43.6
FX1_243	5	1	2	1005	1950.1	123.214	-9.86379	-10.1674	67.5071	1.8252	43.6
FX1_48	5	1	2	806	1669.7	124.479	4.89686	2.53872	61.6929	2.01771	43.6
FX1_330	5	1	1	950	2014.7	137.344	-0.133227	-1.97494	76.05	1.80596	43.5
FX1_358	5	1	1	966	2062.6	145.296	4.6246	3.12408	78.3286	1.85495	43.5
FX1_529	5	1	1	835	1995.1	140.529	-1.18281	-3.18211	82.8643	1.69589	43.5
FX1_1294	5	1	2	935	1792.2	129.286	5.90284	4.51468	61.2286	2.11153	43.4
FX1_379	5	1	1	965	2018.1	137.736	0.742411	-1.04647	75.2214	1.83107	43.4
FX1_182	5	1	2	1057	1950.8	129.914	-0.557588	-0.769197	63.8429	2.03491	43.3
FX1_270	5	1	2	960	1836.6	123.871	-1.97427	-3.01301	62.6143	1.97833	43.3
FX1_376	5	1	2	1169	2000	133.014	4.18053	4.32725	59.3571	2.24091	43.3
FX1_377	5	1	1	978	1925.3	128.6	0.0568326	-2.362	67.6643	1.90056	43.3
FX1_539	5	1	1	1014	1912.6	125.993	0.357143	-2.14642	64.1857	1.96294	43.3
FX1_291	5	1	2	962	1850.9	128.179	1.23247	0.322926	63.4929	2.01879	43.2
FX1_75	5	1	2	985	1875.4	126.957	-0.873861	-1.60463	63.6	1.99618	43.2
FX1_985	5	1	2	1000	1921.2	131.186	0.276197	-0.126409	65.8	1.9937	43.2
FX1_326	5	1	1	1076	2126.4	136.901	-3.45012	-4.41076	75.0286	1.82466	43.2
FX1_522	5	1	1	1112	2098.1	135.021	-1.11046	-2.26733	70.4357	1.91695	43.2
FX1_289	5	1	2	911	1892.1	139.907	6.89589	6.29766	70.0786	1.99643	43.1
FX1_180	5	1	2	1012	1896.7	128.271	0.0319443	-0.489476	63.1929	2.02984	43
FX1_561	5	1	2	1077	1918.6	123.264	-3.48355	-3.84042	60.1143	2.0505	43
FX1_978	5	1	2	865	1906.6	134.04	-2.53552	-3.01233	74.4	1.80161	43
FX1_997	5	1	2	820	1566.3	112.946	2.82607	-0.119383	53.3071	2.11877	43
FX1_339	5	1	1	918	1740.7	125.963	9.89074	6.22067	58.7643	2.14353	43
FX1_361	5	1	1	942	1817.6	129.107	7.77835	4.66511	62.5429	2.0643	43
FX1_892	5	1	1	999	2309.2	158.324	-1.26057	-0.891202	93.5857	1.69176	43
FX1_1274	5	1	2	975	1855.2	136.2	9.55573	8.75937	62.8714	2.16633	42.9
FX1_149	5	1	2	955	1785.6	113.629	-8.18083	-9.45176	59.3286	1.91524	42.8
FX1_150	5	1	2	980	1840.5	119.421	-5.73212	-6.60572	61.4643	1.94294	42.8
FX1_990	5	1	2	995	1796	118.286	-2.3612	-3.5497	57.2143	2.06742	42.8
FX1_247	5	1	2	891	1839.9	130.257	0.619186	-0.249578	67.7786	1.9218	42.7
FX1_325	5	1	1	1034	1926.6	132.752	6.96595	4.72489	63.7571	2.08215	42.7
FX1_380	5	1	1	901	2052.2	152.95	9.81868	8.44977	82.2286	1.86006	42.7
FX1_577	5	1	1	872	2062.3	147.011	1.54819	0.246777	85.0214	1.72911	42.7
FX1_1002	5	1	2	755	1610.7	113.607	-3.54619	-6.08319	61.1214	1.85871	42.6
FX1_141	5	1	2	1075	1905.1	122.143	-3.57586	-3.92176	59.2929	2.05999	42.6
FX1_397	5	1	1	1172	2112.7	135.55	1.2947	0.403805	67.1929	2.01733	42.6
FX1_1007	5	1	2	1000	1849.8	138.286	13.3714	12.6478	60.7	2.27818	42.5
FX1_122	5	1	2	1175	1968.6	127.107	1.20738	1.37414	56.6857	2.24231	42.4
FX1_161	5	1	2	964	1919.9	136.843	4.20149	4.05112	68.2786	2.00418	42.2
FX1_34	5	1	2	932	1820.4	127.536	1.62624	0.759964	63.4571	2.00979	42.2
FX1_986	5	1	2	1000	1846.2	124.019	-0.593238	-1.26234	60.4429	2.05183	42.2
FX1_611	5	1	1	915	1823.2	122.564	-0.610511	-3.47554	64.8714	1.88934	42.2
FX1_12	5	1	2	950	1841.4	127.329	0.569383	-0.11643	63.6714	1.99978	42.1
FX1_1279	5	1	2	945	1896.7	130.471	-1.19171	-1.4838	67.9786	1.9193	42.1
FX1_246	5	1	2	1038	1888.8	125.929	-0.317785	-0.650963	60.7714	2.07217	42.1
FX1_600	5	1	1	1101	2208.6	153	7.0766	6.98705	79.1143	1.93391	42.1
FX1_343	5	1	1	994	2030.6	141.686	5.13195	3.80917	74.0429	1.91356	42
FX1_637	5	1	1	931	1966.8	138.843	4.41259	2.65538	73.9857	1.87662	41.9
FX1_846	5	1	1	800	2062.5	141.271	-7.89012	-8.9878	90.1786	1.56657	41.9
FX1_1267	5	1	2	970	1860.5	121.7	-5.64489	-6.11051	63.6071	1.91331	41.8
FX1_383	5	1	1	846	2024.2	139.469	-4.12602	-5.46195	84.1571	1.65724	41.8
FX1_929	5	1	1	869	2115.9	147.521	-2.59052	-3.27184	89.0643	1.65635	41.8
FX1_74	5	1	2	882	1664.1	122.957	7.68939	5.82034	55.8643	2.201	41.7
FX1_943	5	1	1	857	1869.2	135.538	5.53868	3.12447	72.3	1.87466	41.7
FX1_1006	5	1	2	895	1803.4	131.693	5.33235	4.49658	64.8857	2.02961	41.6
FX1_211	5	1	2	942	1840.1	125.043	-2.01475	-2.57784	64.15	1.94923	41.6
FX1_73	5	1	2	1070	2008.4	130.279	-4.35	-3.69899	67.0286	1.94363	41.6
FX1_567	5	1	1	1079	2159.7	147.729	4.75043	4.451	77.1929	1.91376	41.6
FX1_186	5	1	2	1079	1998.9	130.521	-2.84956	-2.23794	65.7071	1.98641	41.5
FX1_308	5	1	2	1037	2037.6	138.981	0.213276	1.0936	71.4714	1.94457	41.5
FX1_1297	5	1	2	1030	1896.2	128.379	1.10191	1.00708	61.8714	2.07492	41.4
FX1_154	5	1	2	970	2025.8	143.386	2.16747	2.9833	75.4143	1.90131	41.4
FX1_50	5	1	2	978	1888.9	120.557	-8.76541	-8.92041	65.0643	1.85289	41.4
FX1_342	5	1	1	830	1742	129.229	8.58471	5.32917	65.1429	1.98377	41.4
FX1_521	5	1	1	1059	2119.3	138.486	-2.14842	-2.67933	75.7357	1.82854	41.4
FX1_576	5	1	1	886	1978.6	144.129	6.40757	4.86053	78.0429	1.84679	41.4
FX1_1262	5	1	2	800	1605.8	114.621	0.147585	-2.06261	57.5571	1.99144	41.3
FX1_1298	5	1	2	1000	1875.6	130.579	3.4971	3.27781	62.5429	2.08783	41.3
FX1_102	5	1	2	880	1708.6	117.593	-1.53434	-2.94898	59.1857	1.98685	41.2
FX1_46	5	1	2	864	1778.4	130.121	4.29355	3.37776	65.3143	1.99224	41.2
FX1_81	5	1	2	1002	1951.9	144.599	11.2159	11.5657	67.85	2.13115	41.2
FX1_968	5	1	2	1090	2015.3	128.336	-5.84238	-5.03387	66.0929	1.94175	41.2
FX1_591	5	1	1	953	1841.9	132.393	9.58036	7.12383	63.4929	2.08516	41.2
FX1_127	5	1	2	1085	1852.6	119.307	-1.49655	-1.78596	54.8286	2.176	41
FX1_128	5	1	2	1015	1941.5	132.071	0.226746	0.558082	66.1786	1.99568	41
FX1_245	5	1	2	914	1804.9	132.627	7.10649	6.44593	63.6357	2.08416	41
FX1_843	5	1	1	853	2013.5	138.186	-4.15254	-5.32307	82.8929	1.66704	40.9
FX1_959	5	1	1	979	2012.7	130.843	-4.98021	-6.13769	73.8357	1.77208	40.9
FX1_1017	5	1	2	960	1846.6	124.457	-2.22944	-2.52895	63.3286	1.96526	40.8
FX1_355	5	1	1	934	1854.6	125.493	0.643671	-1.61892	65.7571	1.90843	40.8
FX1_171	5	1	2	1053	1973.2	133.95	1.39616	2.03705	65.7286	2.03793	40.7
FX1_1286	5	1	2	960	1891.6	131.764	1.29554	1.37041	66.5429	1.98014	40.6
FX1_1307	5	1	2	1025	2039.8	141.043	1.47414	2.60913	72.4857	1.9458	40.6
FX1_135	5	1	2	965	1724.3	127.593	11.4547	10.3341	54.2357	2.35256	40.6
FX1_72	5	1	2	951	1810.5	128.779	4.66982	4.16397	61.3929	2.09761	40.6
FX1_594	5	1	1	1014	2099.5	144.686	3.39125	2.93092	77.5357	1.86605	40.6
FX1_353	5	1	1	1028	1953.8	132.726	4.35148	2.89007	66.1286	2.00709	40.5
FX1_378	5	1	1	771	1848.2	141.564	8.96663	6.70209	76.9429	1.83986	40.5
FX1_861	5	1	1	960	2092.1	138.631	-4.81909	-5.28374	80.8643	1.71436	40.4
FX1_255	5	1	2	975	1824.4	119.521	-4.53352	-4.85517	60.6714	1.96998	40.3
FX1_453	5	1	1	899	1827.5	135.964	11.6132	9.28316	66.3214	2.05008	40.3
FX1_271	5	1	2	1043	1979.1	134.861	1.30026	2.11524	66.8643	2.01694	40.2
FX1_960	5	1	1	991	1917.5	127.929	0.704978	-0.939189	66.1786	1.93308	40.2
FX1_13	5	1	2	924	1888.8	128.689	-3.38148	-3.19947	68.9143	1.86738	40.1
FX1_282	5	1	2	937	1722.9	124.221	6.77888	5.77528	56.1357	2.21288	40.1
FX1_965	5	1	2	945	1893.9	126.571	-4.85642	-4.60751	67.7786	1.86743	40
FX1_975	5	1	2	965	1743.2	109.207	-8.52323	-9.34794	55.5857	1.96466	40
FX1_443	5	1	1	895	1912.1	120.293	-11.3802	-13.0258	72.65	1.65579	40
FX1_624	5	1	1	1058	2174.9	149.768	4.43733	4.67064	79.7786	1.87729	40
FX1_1291	5	1	2	890	1836.2	128.493	-0.88445	-1.03199	67.5857	1.90118	39.9
FX1_241	5	1	2	1003	1961.2	137.471	3.36004	4.12324	68.4429	2.00856	39.9
FX1_389	5	1	1	1101	1937.8	126.964	3.6747	2.26939	59.7714	2.12416	39.9
FX1_448	5	1	1	891	1860.2	127.357	-0.153847	-2.14456	69.2286	1.83966	39.9
FX1_610	5	1	1	1138	2188.3	142.029	-0.289671	0.0679489	75.0214	1.89317	39.9
FX1_337	5	1	1	869	2048.7	155.35	10.8744	10.2773	84.2643	1.8436	39.7
FX1_405	5	1	1	929	1945.4	134.589	1.85295	0.557556	72.6	1.85384	39.6
FX1_1004	5	1	2	925	1739.1	119.1	-0.317585	-1.04729	58.15	2.04815	39.5
FX1_110	5	1	2	1010	1802.7	122.05	1.60459	1.34828	56.6214	2.15554	39.5
FX1_260	5	1	2	968	1919.1	128.262	-4.10759	-3.54177	67.9357	1.88799	39.5
FX1_53	5	1	2	970	1812.5	127.714	4.40529	4.21136	60.1786	2.12226	39.5
FX1_332	5	1	1	1072	2024.8	141.05	8.98748	8.30005	68.0571	2.07252	39.5
FX1_580	5	1	1	904	1974.4	138.227	1.77858	0.712175	76.4571	1.8079	39.5
FX1_581	5	1	1	1007	2022.5	136.614	1.40609	0.695391	72.5357	1.88341	39.5
FX1_317	5	1	2	986	1823.1	132.211	8.82603	8.73759	59.7929	2.21115	39.4
FX1_518	5	1	1	942	1895.2	130.286	2.43129	0.833938	68.0857	1.91355	39.4
FX1_598	5	1	1	1076	2206.2	146.607	-0.407304	0.206516	80.7286	1.81605	39.4
FX1_17	5	1	2	1008	1839.2	121.364	-2.2509	-2.19383	59.3714	2.04415	39.3
FX1_618	5	1	1	1026	2116.4	144.421	2.33077	2.33778	77.8857	1.85427	39.3
FX1_1019	5	1	2	890	1620.4	114.55	3.38021	1.865	52.1714	2.19565	39.2
FX1_1256	5	1	2	705	1533.8	117.829	4.69772	2.48692	59.2	1.99035	39.2
FX1_364	5	1	1	1097	2033.3	139.55	8.06198	7.51692	66.8786	2.08662	39.2
FX1_1284	5	1	2	1005	1909.3	126.464	-3.19077	-2.58194	64.5929	1.95787	39.1
FX1_67	5	1	2	977	1893.6	121.221	-8.54697	-8.05429	65.4714	1.85152	39.1
FX1_387	5	1	1	1116	2001.9	119.571	-8.31288	-9.05065	63.2786	1.8896	39.1
FX1_273	5	1	2	918	1767.8	122.564	0.372241	-0.0193461	60.7	2.01918	39
FX1_79	5	1	2	1017	1842.8	124.164	0.706269	0.870677	58.9857	2.10499	39
FX1_996	5	1	2	930	1716.7	122.264	4.98913	4.2331	56.1929	2.1758	39
FX1_333	5	1	1	1120	2106.7	138.486	2.04796	2.07388	70.4786	1.96493	39
FX1_352	5	1	1	870	1815.3	127.464	2.6663	0.589552	67.5214	1.88776	39
FX1_354	5	1	1	833	1730.3	128.229	8.7247	6.02657	64.0929	2.00067	39
FX1_415	5	1	1	1060	2084.2	130.693	-6.95557	-7.09213	73.1571	1.78647	39
FX1_636	5	1	1	1227	2372.2	151.929	-1.08256	0.820762	81.8	1.85732	38.9
FX1_216	5	1	2	896	1843.3	139.843	10.1731	10.3716	67.6643	2.06672	38.8
FX1_33	5	1	2	985	1872.9	126.621	-0.999564	-0.572794	63.4214	1.99651	38.8
FX1_39	5	1	2	927	1820.9	127.121	0.915295	0.959792	63.85	1.99094	38.8
FX1_537	5	1	1	914	1999.6	142.207	4.15428	3.45565	77.5429	1.83392	38.8
FX1_896	5	1	1	829	1868.9	122.393	-9.00506	-10.6529	74.2786	1.64775	38.8
FX1_455	5	1	1	919	1841.9	132.909	8.36424	6.56884	65.9214	2.01618	38.7
FX1_614	5	1	1	888	1949.9	137.929	2.72096	1.691	75.85	1.81844	38.7
FX1_328	5	1	1	1006	2080.5	140.744	0.628395	0.567589	76.75	1.8338	38.6
FX1_933	5	1	1	679	1737.3	135.593	7.72046	5.1339	75.5929	1.79373	38.6
FX1_1015	5	1	2	860	1550.3	99.8857	-6.86455	-8.68444	49.3071	2.02579	38.4
FX1_119	5	1	2	995	1857.1	125.629	-0.154353	0.268426	61.5786	2.04013	38.4
FX1_1246	5	1	2	735	1710.5	126.336	-0.280788	-0.975584	69.6786	1.81312	38.4
FX1_176	5	1	2	1005	1972.5	138.45	3.4936	4.73785	69.1071	2.00341	38.4
FX1_419	5	1	1	1016	1917.8	127.838	1.8682	0.710762	64.4143	1.98462	38.4
FX1_885	5	1	1	673	1843.9	139.014	1.81823	0.0571538	83.6357	1.66214	38.4
FX1_1293	5	1	2	1035	1898.9	122.614	-4.63303	-3.87986	61.7071	1.98704	38.3
FX1_148	5	1	2	925	1816.4	115.943	-9.98631	-9.84089	63.6714	1.82096	38.3
FX1_924	5	1	1	951	2188.1	144.507	-7.43862	-6.6663	88.3643	1.63536	38.3
FX1_120	5	1	2	925	1783.6	133.379	10.2113	10.1483	61.3286	2.17482	38.2
FX1_290	5	1	2	1094	2056.1	139.13	1.7452	3.66946	68.7214	2.02455	38.1
FX1_412	5	1	1	847	1892.8	128.814	-3.6807	-4.96631	74.7	1.72442	38.1
FX1_199	5	1	2	1118	2083.6	130.921	-7.52569	-5.37962	68.9714	1.8982	38
FX1_284	5	1	2	869	1885.8	132.764	-1.85726	-1.14645	72.6286	1.82799	38
FX1_570	5	1	1	653	1555.9	122.164	8.38869	4.62464	64.4929	1.89423	38
FX1_918	5	1	1	800	1918.5	135.986	-1.06467	-2.14943	79.8929	1.7021	38
FX1_194	5	1	2	815	1683.5	118.534	-1.76032	-2.49306	62.0357	1.91074	37.9
FX1_249	5	1	2	972	1874.4	133.093	4.68198	5.35761	64.4571	2.06483	37.9
FX1_553	5	1	1	1030	2122.8	147.079	4.65866	5.08501	78.0571	1.88424	37.9
FX1_859	5	1	1	798	2030.7	154.108	7.51616	7.26	88.05	1.75023	37.9
FX1_170	5	1	2	828	1705.3	121.889	0.408046	-0.136374	62.6643	1.9451	37.8
FX1_217	5	1	2	866	1759.9	123.9	-0.266019	-0.406257	63.85	1.94049	37.8
FX1_30	5	1	2	838	1694.8	118.297	-1.79032	-2.40788	61.2	1.93296	37.8
FX1_1312	5	1	2	920	1819.6	125.171	-1.28162	-0.954051	64.2571	1.94798	37.7
FX1_233	5	1	2	932	1905.5	129.864	-3.20196	-2.25826	69.5357	1.86759	37.7
FX1_277	5	1	2	1016	1801.8	115.336	-4.72796	-4.50876	56.1286	2.05485	37.7
FX1_69	5	1	2	1032	2038.7	141.321	2.20434	4.10698	71.9071	1.96533	37.7
FX1_394	5	1	1	921	1625.7	119.93	13.7155	10.6329	50.3357	2.3826	37.7
FX1_244	5	1	2	998	1767.7	119.336	1.22235	1.22117	54.9786	2.17059	37.6
FX1_543	5	1	1	1029	2112	140.157	-1.4112	-0.980791	77.3571	1.81182	37.6
FX1_1011	5	1	2	880	1628	117.7	5.38232	4.37337	53.4286	2.20294	37.5
FX1_18	5	1	2	1086	2056.8	136.436	-1.41934	0.669445	69.3429	1.96755	37.5
FX1_32	5	1	2	964	1824.5	121.693	-2.93129	-2.50638	61.4643	1.9799	37.5
FX1_367	5	1	1	1054	1959	140.943	13.4658	12.8459	64.6429	2.18033	37.5
FX1_951	5	1	1	727	1783.2	124.086	-5.24954	-7.19414	75.4429	1.64476	37.5
FX1_65	5	1	2	1044	1889.2	123.543	-2.43	-1.50396	60.3714	2.04638	37.4
FX1_638	5	1	1	1035	2081.1	151.379	12.7033	12.9701	74.7214	2.02591	37.4
FX1_862	5	1	1	751	1810.5	133.893	3.46439	1.75074	75.6786	1.76923	37.4
FX1_1301	5	1	2	1055	1921.6	128.107	-0.0197612	1.16434	61.9	2.06958	37.3
FX1_305	5	1	2	803	1785.1	115.439	-14.0476	-13.8888	70.15	1.6456	37.3
FX1_509	5	1	1	819	1834.2	129.864	0.882878	-0.615858	72.5143	1.79088	37.3
FX1_544	5	1	1	1165	2260	153.986	7.08948	8.64229	78.2143	1.96877	37.3
FX1_597	5	1	1	1034	2197.3	152.393	3.95401	5.06418	83.0929	1.83401	37.3
FX1_1018	5	1	2	830	1631.9	109.204	-5.96774	-6.8833	57.2786	1.90655	37.2
FX1_1295	5	1	2	915	1823.2	126.314	-0.696311	-0.210446	64.8714	1.94715	37.2
FX1_410	5	1	1	1123	1857.1	106.257	-9.1419	-10.3943	52.4357	2.02643	37.2
FX1_557	5	1	1	942	1967.3	131.651	-2.25827	-2.75472	73.2357	1.79764	37.2
FX1_114	5	1	2	720	1571.7	117.224	1.62289	0.257118	60.8357	1.92689	37.1
FX1_1270	5	1	2	895	1593.8	106.757	-1.9106	-3.05614	49.9143	2.13881	37.1
FX1_84	5	1	2	1070	1924.3	123.279	-4.30587	-3.04724	61.0214	2.02025	37.1
FX1_595	5	1	1	950	2056.9	133.293	-7.72144	-7.55463	79.0643	1.68588	37.1
FX1_1269	5	1	2	1015	1920.3	127.014	-3.05282	-1.77669	64.6643	1.9642	36.9
FX1_234	5	1	2	750	1746.8	131.043	2.11177	2.08572	71.2	1.84049	36.9
FX1_404	5	1	1	1097	2257.3	152.671	2.48033	4.11991	82.8786	1.84211	36.9
FX1_845	5	1	1	929	2169	147.193	-4.28663	-3.27691	88.5714	1.66185	36.9
FX1_1300	5	1	2	885	1737.9	122.643	1.29646	1.26965	60.9214	2.01313	36.8
FX1_100	5	1	2	750	1504.5	114.429	6.04143	4.30097	53.8929	2.12326	36.7
FX1_1306	5	1	2	935	1922	132.671	-1.628	-0.299066	70.5	1.88186	36.7
FX1_131	5	1	2	845	1780.5	123.443	-3.52611	-3.2294	66.8214	1.84735	36.7
FX1_519	5	1	1	918	1696.3	105.029	-7.29878	-9.60552	55.5929	1.88925	36.7
FX1_852	5	1	1	860	1828	122.743	-3.63345	-5.0069	69.1429	1.77521	36.7
FX1_1276	5	1	2	950	1815.5	124.993	0.412447	1.01067	61.8214	2.02184	36.6
FX1_1311	5	1	2	770	1656.5	122.457	2.17733	1.58187	63.3214	1.9339	36.6
FX1_137	5	1	2	1070	1875.4	118.357	-5.12709	-4.08151	57.5286	2.05736	36.6
FX1_285	5	1	2	980	1919.6	129.229	-2.56964	-1.22368	67.1143	1.9255	36.6
FX1_60	5	1	2	961	1814.8	126.879	2.91747	3.51287	60.9857	2.08046	36.6
FX1_350	5	1	1	834	1837.5	130.829	2.33067	1.04619	71.6786	1.82521	36.6
FX1_438	5	1	1	928	1761.4	120.571	3.26265	1.45322	59.5286	2.02544	36.6
FX1_849	5	1	1	938	2023.1	139.15	0.354122	0.413477	77.5071	1.79532	36.6
FX1_532	5	1	1	1074	2029.4	134.3	1.95539	2.10196	68.2429	1.96797	36.5
FX1_538	5	1	1	915	1791	120.521	0.058127	-1.51509	62.5714	1.92614	36.5
FX1_615	5	1	1	980	2104.2	147.671	4.23593	4.90062	80.3	1.839	36.5
FX1_1249	5	1	2	745	1899.7	135.49	-6.60645	-5.39618	82.4786	1.64273	36.4
FX1_386	5	1	1	1025	1966.9	133.493	3.86674	3.59294	67.2786	1.98418	36.4
FX1_403	5	1	1	1104	2123.6	134.021	-4.65278	-3.81479	72.8286	1.84023	36.4
FX1_563	5	1	1	970	1987.3	137.871	3.71682	3.58018	72.6643	1.89738	36.4
FX1_956	5	1	1	806	2120.8	147.25	-6.4993	-5.71223	93.9143	1.56792	36.4
FX1_191	5	1	2	1043	1856.4	119.321	-3.94991	-2.96321	58.1	2.05373	36.3
FX1_283	5	1	2	965	1855.5	124	-3.17976	-2.18605	63.6071	1.94947	36.2
FX1_83	5	1	2	1064	1923.6	132.367	4.53381	6.02712	61.4	2.15582	36.2
FX1_363	5	1	1	1053	1952.3	131.707	4.74024	4.42007	64.2357	2.05037	36.2
FX1_395	5	1	1	941	1918.8	134.179	4.29021	3.71567	69.8429	1.92115	36.2
FX1_1275	5	1	2	930	1731.6	116.993	-1.53857	-1.38607	57.2571	2.04329	36
FX1_425	5	1	1	1064	2086	131.436	-6.15735	-5.47953	73	1.80049	36
FX1_118	5	1	2	905	1725.6	120.35	1.05566	1.18567	58.6143	2.05325	35.9
FX1_189	5	1	2	972	1876.8	130.814	2.20176	3.42874	64.6286	2.02409	35.9
FX1_229	5	1	2	947	1824.5	120.136	-5.35476	-4.50579	62.6786	1.9167	35.9
FX1_44	5	1	2	981	1784.1	110.607	-9.75211	-9.18528	57.3643	1.92815	35.9
FX1_82	5	1	2	969	1830.2	129.329	4.47996	5.37394	61.5143	2.10242	35.9
FX1_525	5	1	1	1111	2117.4	142.279	4.48312	5.43833	71.8857	1.97923	35.8
FX1_962	5	1	2	910	1809.3	125.929	-0.166092	0.619794	64.2357	1.96041	35.7
FX1_1022	5	1	2	815	1546.2	106.25	-2.41686	-3.53396	52.2286	2.03433	35.6
FX1_105	5	1	2	1005	1881.3	133.434	6.129	7.47369	62.5929	2.13177	35.6
FX1_86	5	1	2	970	1882.4	134.236	5.05057	6.39724	65.1714	2.05973	35.6
FX1_1021	5	1	2	980	1770.3	120.393	1.144	1.71873	56.45	2.13273	35.5
FX1_70	5	1	2	848	1647	118.191	2.65049	2.30405	57.0714	2.07094	35.5
FX1_991	5	1	2	905	1795.4	130.407	5.22896	5.96748	63.6	2.05043	35.5
FX1_360	5	1	1	1051	2032.2	130.879	-2.88249	-2.45134	70.0857	1.86741	35.5
FX1_423	5	1	1	1007	1782	110.707	-4.31479	-5.66627	55.3571	1.99987	35.5
FX1_546	5	1	1	816	1734.4	125.374	4.66371	2.92549	65.6	1.91119	35.5
FX1_85	5	1	2	840	1671.6	115.929	-2.09672	-2.24055	59.4	1.95166	35.4
FX1_977	5	1	2	860	1718.3	115.055	-5.90421	-5.70481	61.3071	1.8767	35.4
FX1_27	5	1	2	916	1840.6	118.579	-9.84566	-8.72748	66.0429	1.79548	35.3
FX1_77	5	1	2	697	1527.5	112.931	-0.0637567	-1.28234	59.3214	1.90372	35.3
FX1_400	5	1	1	1115	2139.5	132.721	-6.71294	-5.46902	73.1786	1.81367	35.3
FX1_401	5	1	1	825	1780.5	127.064	2.917	1.56737	68.25	1.86175	35.3
FX1_429	5	1	1	789	1795.6	131.714	4.46823	3.21814	71.9	1.83191	35.3
FX1_555	5	1	1	1006	1952.5	135.207	5.8148	5.73023	67.6071	1.99989	35.3
FX1_583	5	1	1	860	1887.2	132.8	1.43817	0.86312	73.3714	1.80997	35.3
FX1_916	5	1	1	918	2009.1	134.829	-3.81685	-3.51246	77.9357	1.73	35.3
FX1_422	5	1	1	1015	1975.4	133.771	2.92024	3.02588	68.6	1.95002	35.2
FX1_1031	5	1	2	735	1606.5	120.164	2.3621	1.79082	62.25	1.93035	35.1
FX1_125	5	1	2	960	1886.4	128.486	-1.54613	-0.0391299	66.1714	1.94171	35.1
FX1_173	5	1	2	951	1864.9	127.086	-1.59848	-0.24643	65.2786	1.94682	35.1
FX1_911	5	1	1	677	1831.7	136.117	0.154675	-0.812083	82.4786	1.65033	35.1
FX1_226	5	1	2	1030	1986.7	130.915	-3.9498	-1.69359	68.3357	1.91576	35
FX1_382	5	1	1	1222	2365.1	150.129	-2.55258	0.343565	81.65	1.83868	35
FX1_590	5	1	1	1138	2280.6	151.643	1.63244	3.94279	81.6143	1.85804	35
FX1_883	5	1	1	670	1832.5	137.336	0.951933	0.0156338	83.0357	1.65394	35
FX1_7	5	1	2	947	1848.8	128.564	1.02981	2.31959	64.4143	1.9959	34.9
FX1_76	5	1	2	1005	1731.7	117.514	2.78724	3.25105	51.9071	2.26393	34.9
FX1_449	5	1	1	981	2068.7	138.157	-2.25499	-1.4134	77.6929	1.77825	34.9
FX1_514	5	1	1	643	1642.1	126.036	4.43026	2.12382	71.3643	1.76609	34.9
FX1_569	5	1	1	950	2057.8	138.043	-3.04686	-2.28601	79.1286	1.74454	34.9
FX1_604	5	1	1	797	1832.7	133.121	3.15008	2.2763	73.9786	1.79946	34.9
FX1_855	5	1	1	855	1959	125.236	-12.4207	-12.3767	78.8571	1.58813	34.9
FX1_1292	5	1	2	1050	1981	130.55	-2.81117	-0.539451	66.5	1.96316	34.8
FX1_197	5	1	2	969	1850.3	121.636	-4.90285	-3.57153	62.95	1.93226	34.8
FX1_613	5	1	1	1026	2017.3	133.207	-0.590387	-0.0801488	70.8071	1.88127	34.8
FX1_1282	5	1	2	915	1768.9	123.957	1.51996	2.31094	60.9929	2.03232	34.6
FX1_1026	5	1	2	675	1470.2	111.659	2.44471	1.00783	56.8	1.96583	34.5
FX1_1280	5	1	2	860	1621.4	113.979	1.20898	0.947621	54.3857	2.09574	34.5
FX1_507	5	1	1	825	1795.2	124.657	-0.730519	-1.76053	69.3	1.7988	34.5
FX1_622	5	1	1	893	1941.2	135.229	1.0073	1.03813	74.8714	1.80614	34.5
FX1_872	5	1	1	697	1804.6	128.664	-3.99621	-4.99318	79.1143	1.62631	34.5
FX1_1273	5	1	2	980	1924.5	128.579	-3.63096	-1.66249	67.4643	1.90588	34.4
FX1_887	5	1	1	737	1847.3	123.9	-10.3449	-10.9953	79.3071	1.56228	34.4
FX1_185	5	1	2	685	1718.4	129.186	-0.619062	-0.177363	73.8143	1.75015	34.3
FX1_292	5	1	2	871	1784.5	119.864	-6.12264	-5.14971	65.25	1.837	34.3
FX1_440	5	1	1	964	1973.5	142.079	8.7743	9.09985	72.1071	1.97038	34.3
FX1_103	5	1	2	965	1686.6	117.755	4.79449	5.11259	51.5429	2.2846	34.2
FX1_231	5	1	2	895	1690.9	109.136	-7.73733	-7.40586	56.85	1.91971	34.2
FX1_601	5	1	1	1130	2257.7	146.7	-1.817	0.547375	80.55	1.82123	34.2
FX1_634	5	1	1	1013	2085.4	143.186	3.01954	4.16934	76.6	1.86927	34.2
FX1_195	5	1	2	818	1686.5	111.086	-9.31103	-8.97937	62.0357	1.79067	34
FX1_66	5	1	2	705	1649.8	120.914	-2.06863	-2.04033	67.4857	1.7917	34
FX1_390	5	1	1	1145	1961.8	122.529	-0.509778	-0.165035	58.3429	2.10015	34
FX1_98	5	1	2	800	1636.8	124.671	7.57179	7.56392	59.7714	2.0858	33.9
FX1_1319	5	1	2	955	1831.6	128.493	2.81279	4.27505	62.6143	2.05213	33.8
FX1_314	5	1	2	859	1788.2	132.321	5.41337	6.57031	66.3714	1.99365	33.7
FX1_1251	5	1	1	800	1851.3	145.071	13.6837	13.2917	75.0929	1.93189	33.6
FX1_533	5	1	1	882	1856.3	128.186	0.544834	0.207216	69.5929	1.84194	33.6
FX1_923	5	1	1	745	1722.5	122.671	-0.620572	-1.95816	69.8214	1.75693	33.6
FX1_1024	5	1	2	785	1720.1	122.979	-1.92657	-1.22758	66.7929	1.84119	33.5
FX1_928	5	1	1	850	2068.4	138.219	-8.88229	-7.68612	87.0286	1.5882	33.5
FX1_1257	5	1	2	725	1550.1	120.593	7.07786	6.54395	58.9357	2.04618	33.4
FX1_392	5	1	1	1019	2051.6	129.05	-7.97896	-6.85329	73.7571	1.74966	33.4
FX1_430	5	1	1	784	1781.9	132.807	6.46472	5.62193	71.2786	1.86321	33.4
FX1_547	5	1	1	822	1819.2	130.343	2.77859	2.21446	71.2286	1.82992	33.4
FX1_1038	5	1	2	625	1542.2	113.679	-4.16461	-4.77078	65.5143	1.73517	33.3
FX1_418	5	1	1	1009	1759.6	113.064	0.0286096	-0.894935	53.6143	2.10885	33.3
FX1_1268	5	1	2	775	1776.8	129.579	-0.624388	0.562213	71.5571	1.81084	33.2
FX1_256	5	1	2	872	1886.3	125.769	-8.74228	-6.74507	72.45	1.73594	33.2
FX1_579	5	1	1	895	1959.9	137.821	2.13099	2.64272	76.0643	1.81191	33.2
FX1_1258	5	1	2	815	1719.6	124.643	1.29642	2.10727	64.6143	1.92903	33.1
FX1_281	5	1	2	1041	2137.8	142.429	-4.51461	-0.684453	78.3429	1.81802	33.1
FX1_396	5	1	1	1013	1980.7	130.329	-1.06938	-0.312078	69.1214	1.8855	32.9
FX1_513	5	1	1	1076	2118.4	140.929	1.24542	2.97999	74.4571	1.89275	32.9
FX1_989	5	1	2	645	1479.4	110.486	-1.00804	-1.93615	59.6	1.85379	32.8
FX1_562	5	1	1	1027	1964.6	119.421	-9.90938	-9.21085	66.9714	1.78317	32.7
FX1_175	5	1	2	871	1716.5	120.429	0.179224	1.11649	60.3929	1.9941	32.6
FX1_368	5	1	1	856	1816.8	130.6	4.96431	4.60472	68.6286	1.903	32.6
FX1_1260	5	1	2	690	1478.7	115.764	6.57358	5.7403	56.3357	2.0549	32.5
FX1_921	5	1	1	788	1707.7	114.779	-5.09061	-6.22874	65.6929	1.7472	32.5
FX1_133	5	1	2	790	1605.6	132.929	17.9683	18.1307	58.2571	2.28176	32.4
FX1_432	5	1	1	815	1905.7	134.557	-0.652291	-0.32967	77.9071	1.72715	32.4
FX1_454	5	1	1	828	1702.4	116.979	-0.421068	-1.55926	62.4571	1.87294	32.4
FX1_589	5	1	1	1025	2023.1	130.143	-4.19174	-2.99953	71.2929	1.82547	32.4
FX1_1012	5	1	2	830	1627.8	110.364	-4.46073	-4.09716	56.9857	1.9367	32.3
FX1_207	5	1	2	827	1709.2	112.857	-9.00354	-8.05084	63.0143	1.79098	32.3
FX1_220	5	1	2	903	1865.1	127.4	-3.74797	-1.65576	68.7214	1.85386	32.3
FX1_163	5	1	2	938	1785.6	123.336	0.661215	2.2182	60.5429	2.03716	32.2
FX1_526	5	1	1	905	1849.2	124.38	-1.49234	-1.50205	67.4429	1.84423	32.2
FX1_56	5	1	2	804	1566.1	115.611	4.70394	4.66321	54.4357	2.12382	32.1
FX1_838	5	1	1	697	1592.3	111.586	-3.08216	-4.98527	63.95	1.74489	32.1
FX1_1263	5	1	2	705	1603.8	119.193	0.113755	0.339886	64.2	1.85659	32
FX1_1281	5	1	2	765	1749.1	138.829	10.4609	11.7648	70.2929	1.975	32
FX1_372	5	1	1	1055	2024.2	143.095	10.2091	11.5191	69.2286	2.06699	32
FX1_375	5	1	1	935	1963.4	129.35	-4.59031	-3.72653	73.4571	1.76089	32
FX1_858	5	1	1	938	2128.4	139.361	-8.25819	-6.19834	85.0286	1.63899	31.9
FX1_398	5	1	1	999	1974	135.836	4.28192	5.28375	69.6429	1.95046	31.8
FX1_548	5	1	1	981	2012.1	132.15	-3.52025	-2.25089	73.65	1.7943	31.8
FX1_864	5	1	1	692	1789.7	129.805	-1.84774	-2.23299	78.4071	1.65553	31.8
FX1_913	5	1	1	841	1839.1	133.471	5.19429	5.20512	71.2929	1.87216	31.8
FX1_940	5	1	1	688	1834.9	132.5	-3.17704	-3.23594	81.9214	1.6174	31.8
FX1_206	5	1	2	619	1467.3	117.243	5.48745	4.75152	60.5929	1.93493	31.7
FX1_853	5	1	1	676	1730.9	113.15	-14.3313	-15.1222	75.35	1.50166	31.7
FX1_259	5	1	2	877	1804.9	122.843	-4.55886	-2.71669	66.2786	1.85343	31.6
FX1_9	5	1	2	929	1775.2	111.093	-11.1635	-9.52277	60.4429	1.83798	31.6
FX1_421	5	1	1	752	1735.3	130.971	6.94981	6.24147	70.2357	1.86474	31.6
FX1_925	5	1	1	866	2182.2	144.636	-11.1851	-8.67309	94.0143	1.53844	31.6
FX1_51	5	1	2	869	1537.1	103.886	-1.29297	-1.36286	47.7214	2.17692	31.5
FX1_2	5	1	1	621	1675.9	127.743	2.16331	1.00455	75.35	1.69533	31.5
FX1_623	5	1	1	952	2176.9	149.921	-1.03622	1.47379	87.4929	1.71353	31.5
FX1_860	5	1	1	704	1817.7	129.271	-4.14288	-4.24156	79.55	1.62503	31.5
FX1_275	5	1	2	988	1858.6	123.621	-2.64496	-0.342831	62.1857	1.98794	31.4
FX1_1020	5	1	2	815	1606.4	121.193	7.42364	7.9207	56.5286	2.14392	31.2
FX1_1266	5	1	2	1030	2002.8	129.464	-6.74928	-3.36414	69.4857	1.86318	31.2
FX1_227	5	1	2	848	1784.5	121.079	-6.07563	-4.28019	66.8929	1.81004	31.2
FX1_295	5	1	2	798	1737.7	133.557	7.82137	9.26591	67.1214	1.98978	31.2
FX1_45	5	1	2	772	1699.2	120.893	-2.90085	-1.74292	66.2286	1.82539	31.2
FX1_54	5	1	2	824	1676.8	119.486	0.212333	1.22342	60.9143	1.96154	31.2
FX1_444	5	1	1	855	1982.3	135.1	-4.51486	-3.31623	80.5214	1.67781	31.2
FX1_568	5	1	1	898	1868.3	123.521	-4.3147	-3.92204	69.3071	1.78223	31.2
FX1_434	5	1	1	1147	2181.8	139.657	-1.65385	1.00937	73.9143	1.88945	31.1
FX1_116	5	1	2	940	1824.9	120.314	-5.56645	-3.4071	63.2071	1.90349	31
FX1_42	5	1	2	910	1740.8	110.193	-10.1296	-8.55341	59.3429	1.85688	30.9
FX1_91	5	1	2	800	1838.2	129.621	-4.49741	-2.24709	74.1571	1.74793	30.9
FX1_524	5	1	1	1106	2106.8	137.014	-0.153629	2.0358	71.4857	1.91667	30.9
FX1_910	5	1	1	964	2201.9	133.104	-19.3261	-16.4789	88.4214	1.50534	30.9
FX1_558	5	1	1	1018	1937.4	131.343	3.83147	4.84355	65.6714	2	30.8
FX1_635	5	1	1	1093	2140.5	141.429	0.775772	3.22751	74.8214	1.89021	30.8
FX1_359	5	1	1	905	1764.1	125.986	7.28084	7.06155	61.3643	2.05308	30.7
FX1_442	5	1	1	966	1962	130.129	-2.10849	-0.902636	71.1429	1.82912	30.7
FX1_214	5	1	2	812	1536.9	112.01	3.98122	4.13075	51.7786	2.16325	30.6
FX1_286	5	1	2	919	1799.1	123.096	-1.68217	0.394885	62.8643	1.95812	30.6
FX1_586	5	1	1	808	1913.3	140.064	3.85876	4.71517	78.95	1.77409	30.6
FX1_142	5	1	2	1005	1851.4	123.629	-1.16479	1.32939	60.4571	2.0449	30.5
FX1_309	5	1	2	909	1792	124.893	0.204453	2.2551	63.0714	1.98018	30.5
FX1_431	5	1	1	1040	1943.8	124.793	-2.12807	-0.987489	64.5571	1.93306	30.5
FX1_541	5	1	1	951	1953.3	139.207	6.93285	8.12803	71.5929	1.94443	30.5
FX1_1318	5	1	2	880	1784.6	122.679	-2.8598	-0.842223	64.6143	1.89863	30.4
FX1_28	5	1	2	976	1777.6	113.454	-6.61263	-4.62413	57.2571	1.98149	30.4
FX1_409	5	1	1	728	1623.9	123.143	7.3486	6.14219	63.9929	1.92432	30.4
FX1_165	5	1	2	1054	1882.2	127.193	2.31911	5.09352	59.1571	2.15008	30.3
FX1_267	5	1	2	1069	1880.1	121.991	-1.93895	0.822714	57.9357	2.10562	30.3
FX1_452	5	1	1	869	1797.1	120.107	-3.20776	-3.09149	66.2929	1.81177	30.3
FX1_908	5	1	1	726	1908.1	137.279	-2.65464	-1.77437	84.4357	1.62584	30.3
FX1_932	5	1	1	700	1882.2	133.079	-5.98705	-5.30009	84.4429	1.57596	30.3
FX1_413	5	1	1	945	1979.5	143.35	8.56992	10.0305	73.8929	1.93997	30.2
FX1_456	5	1	1	862	1966.5	142.593	4.66314	6.01747	78.8929	1.80742	30.2
FX1_552	5	1	1	1058	2093	134.865	-3.62216	-1.34627	73.9286	1.82426	30.2
FX1_955	5	1	1	837	2053.3	137.714	-8.78391	-6.81559	86.8786	1.58514	30.2
FX1_958	5	1	1	813	1917.7	137.521	1.19981	2.19567	78.9071	1.74283	30.2
FX1_973	5	1	2	660	1436.3	101.6	-5.47053	-5.98991	55.45	1.83228	30.1
FX1_936	5	1	1	754	1856.4	136.321	2.16991	2.73825	78.7429	1.73122	30.1
FX1_1032	5	1	2	795	1587.3	112.114	-1.0433	-0.371492	56.5929	1.98107	30
FX1_115	5	1	2	995	1925.7	126.001	-5.54153	-2.38688	66.4786	1.89537	30
FX1_201	5	1	2	1032	1885.1	119.093	-7.15001	-4.27816	60.9357	1.9544	30
FX1_212	5	1	2	771	1718.5	117.814	-7.66268	-6.01778	67.6786	1.74079	29.9
FX1_922	5	1	1	773	2127.3	152.093	-3.89004	-1.32553	96.7357	1.57225	29.9
FX1_632	5	1	1	1040	2048.7	126.779	-8.92869	-6.85966	72.05	1.75959	29.8
FX1_1261	5	1	2	700	1703.9	134.136	6.31478	7.88462	71.7071	1.8706	29.7
FX1_177	5	1	2	677	1463.7	106.536	-2.02514	-2.22701	56.1929	1.89589	29.7
FX1_140	5	1	2	1005	1699.6	111.536	-0.488189	1.16129	49.6143	2.24806	29.6
FX1_143	5	1	2	1015	1890.6	122.736	-4.83833	-1.82316	62.5429	1.96243	29.6
FX1_336	5	1	1	976	2014.2	136.95	0.847422	2.71868	74.1571	1.84675	29.6
FX1_587	5	1	1	1014	2031	129.771	-5.78944	-3.79472	72.6429	1.78643	29.6
FX1_152	5	1	2	1050	1816.8	120.886	1.29737	3.8199	54.7714	2.20709	29.5
FX1_970	5	1	2	1010	1877	130.966	4.27777	7.22214	61.9286	2.11479	29.5
FX1_1271	5	1	2	935	1785.2	118.107	-4.68629	-2.38487	60.7286	1.94484	29.4
FX1_279	5	1	2	795	1720.4	122.143	-2.28233	-0.483042	66.1	1.84785	29.4
FX1_49	5	1	2	622	1625.4	128.6	3.52615	4.57342	71.6714	1.7943	29.4
FX1_574	5	1	1	1140	2227.4	142.56	-2.91454	0.520945	77.6714	1.83542	29.4
FX1_616	5	1	1	792	1832.7	132.95	2.72503	3.3192	74.3357	1.78851	29.4
FX1_850	5	1	1	595	1638.5	119.95	-3.75318	-4.63567	74.5357	1.6093	29.4
FX1_240	5	1	2	1031	1860.6	126.379	2.1411	5.02562	59.2571	2.13271	29.3
FX1_406	5	1	1	931	1804.5	120.757	-0.0290602	0.421247	62.3929	1.93543	29.3
FX1_313	5	1	2	766	1681.8	122.964	0.340574	1.90453	65.4143	1.87978	29.2
FX1_78	5	1	2	1072	1757.5	105.68	-7.8026	-5.6187	48.9643	2.15831	29.2
FX1_979	5	1	2	895	1824.2	135.693	7.5804	10.2062	66.3714	2.04445	29.2
FX1_420	5	1	1	1089	2150.3	138.729	-2.94886	-0.0012522	75.8071	1.83002	29.2
FX1_550	5	1	1	949	2053.1	139.586	-1.16142	1.08866	78.8643	1.76995	29.2
FX1_944	5	1	1	1006	2100.3	139.171	-2.60132	0.0418808	78.1643	1.7805	29
FX1_1302	5	1	2	935	1878.9	129.307	-1.37021	1.73498	67.4214	1.91789	28.9
FX1_1313	5	1	2	810	1743.8	123.484	-2.16052	-0.0541487	66.7	1.85133	28.9
FX1_166	5	1	2	884	1785.6	129.85	4.43049	6.85688	64.4	2.0163	28.9
FX1_971	5	1	2	835	1731.5	118.207	-5.13263	-3.10832	64.0357	1.84596	28.9
FX1_369	5	1	1	954	1823.8	114.293	-6.94626	-6.21959	62.1286	1.83962	28.8
FX1_540	5	1	1	820	1815.4	131.757	4.41187	5.04869	71.1	1.85312	28.8
FX1_512	5	1	1	877	1852.6	127.35	-0.233834	0.709898	69.6857	1.82749	28.7
FX1_871	5	1	1	665	1726.5	122.536	-5.12641	-5.15175	75.8214	1.61611	28.7
FX1_168	5	1	2	776	1675.6	128.807	7.21256	8.89487	64.2571	2.00456	28.6
FX1_111	5	1	2	810	1620.2	116.557	1.36721	2.68429	57.8714	2.01407	28.5
FX1_261	5	1	2	909	1669.7	109.729	-4.64546	-2.94066	54.3357	2.01946	28.5
FX1_315	5	1	2	808	1535	106.021	-2.04713	-1.35193	51.9286	2.04168	28.5
FX1_998	5	1	2	675	1444.4	115.069	8.05435	8.02929	54.9571	2.0938	28.5
FX1_566	5	1	1	991	1989.9	124.075	-9.22177	-7.22683	71.35	1.73896	28.5
FX1_1296	5	1	2	970	1754.6	111.964	-6.47183	-4.11508	56.0429	1.99783	28.4
FX1_236	5	1	2	923	1776.7	123.393	0.705098	3.21005	60.9786	2.02354	28.4
FX1_134	5	1	2	755	1470.3	110.172	4.94359	5.22425	51.0929	2.15631	28.2
FX1_869	5	1	1	685	1777.8	129.329	-1.67053	-1.12921	78.0571	1.65684	28
FX1_1283	5	1	2	925	1890.3	131.629	-0.517288	2.93454	68.95	1.90904	27.9
FX1_523	5	1	1	942	2019.8	142.464	4.15003	6.53724	76.9857	1.85053	27.8
FX1_957	5	1	1	877	1790.2	124.494	2.16731	2.90368	65.2286	1.90859	27.8
FX1_5	5	1	2	819	1502	114.171	9.45579	10.1273	48.7857	2.34026	27.7
FX1_585	5	1	1	801	1863.5	131.086	-1.27981	-0.00776182	75.8929	1.72725	27.7
FX1_898	5	1	1	629	1694.8	108.95	-17.8329	-17.8352	76.1286	1.43113	27.7
FX1_1008	5	1	2	870	1558.6	98.6929	-8.25673	-7.128	49.1857	2.00653	27.6
FX1_841	5	1	1	557	1573.6	111.891	-8.18301	-9.07965	72.6143	1.54089	27.6
FX1_1035	5	1	2	620	1426	104.736	-3.4431	-3.33682	57.5714	1.81923	27.4
FX1_388	5	1	1	917	1929.4	131.436	-0.568805	1.30544	72.3143	1.81756	27.3
FX1_172	5	1	2	764	1672.2	121.807	-0.104599	1.92318	64.8714	1.87767	27.2
FX1_946	5	1	2	782	1755.4	128.429	0.387852	3.02442	69.5286	1.84713	27.2
FX1_631	5	1	1	957	2107.7	158.714	13.8042	16.9755	82.1929	1.931	27.2
FX1_391	5	1	1	938	1896.4	124.321	-3.83802	-2.14188	68.4571	1.81605	27.1
FX1_559	5	1	1	989	1961.1	128.55	-2.4342	-0.269741	69.4357	1.85135	27.1
FX1_603	5	1	1	944	1914.3	132.114	2.75718	4.58193	69.3071	1.90621	27.1
FX1_205	5	1	2	711	1564.2	109.986	-5.42891	-4.15516	60.9429	1.80474	27
FX1_633	5	1	1	737	1673	122.486	2.98173	3.04472	66.8571	1.83205	27
FX1_1247	5	1	2	630	1605.7	123.297	0.298877	1.89904	69.6929	1.76915	26.8
FX1_1005	5	1	2	635	1524.4	119.464	3.63642	4.66614	63.5286	1.88048	26.7
FX1_890	5	1	1	975	1953.5	125.943	-5.12043	-2.9051	69.8929	1.80194	26.7
FX1_262	5	1	2	953	1826.6	134.2	8.83858	12.188	62.4	2.15064	26.6
FX1_451	5	1	1	1007	1958.4	125.757	-4.07875	-1.79736	67.9571	1.85054	26.6
FX1_571	5	1	1	920	1918.3	132.479	1.55993	3.54257	71.3071	1.85786	26.6
FX1_837	5	1	1	737	1732.8	121.629	-2.93799	-2.33339	71.1286	1.70999	26.6
FX1_381	5	1	1	1042	2028.1	121.063	-12.8174	-10.012	70.4357	1.71877	26.5
FX1_839	5	1	1	952	2061.7	132.006	-9.30751	-6.27496	79.2643	1.6654	26.5
FX1_554	5	1	1	885	1876.8	130.436	1.22219	2.95524	70.8429	1.8412	26.4
FX1_607	5	1	1	1053	2010.8	132.9	1.03307	3.74424	68.4143	1.94258	26.4
FX1_174	5	1	2	848	1643.4	122.523	7.2864	9.37142	56.8143	2.15655	26.3
FX1_592	5	1	1	685	1693.4	125.743	1.89282	2.30072	72.0286	1.74574	26.2
FX1_200	5	1	2	967	1902.1	121.25	-9.74323	-5.71907	66.7929	1.81531	26.1
FX1_941	5	1	1	766	1775.7	118.068	-8.6617	-7.60424	72.1214	1.63707	26.1
FX1_321	5	1	1	970	1936.2	123.164	-6.70295	-4.42429	69.0143	1.78462	26
FX1_914	5	1	1	936	2015.3	134.379	-3.86557	-1.03029	77.0929	1.74307	26
FX1_1025	5	1	2	845	1812.1	129.979	0.344647	3.7537	69.0786	1.8816	25.9
FX1_179	5	1	2	736	1763.5	125.736	-5.31484	-2.28562	73.3929	1.71319	25.9
FX1_1317	5	1	2	860	1747.1	115.721	-7.66885	-4.69732	63.3643	1.82629	25.8
FX1_288	5	1	1	805	1881.9	135.204	1.49122	3.45734	76.9214	1.75769	25.6
FX1_1315	5	1	2	865	1806.8	125.471	-2.70005	0.782461	67.2714	1.86515	25.5
FX1_863	5	1	1	1043	2151.4	136.726	-7.41439	-3.47367	79.1714	1.72697	25.5
FX1_909	5	1	1	860	1976.7	123.886	-15.0033	-12.2944	79.7643	1.55315	25.4
FX1_952	5	1	1	647	1861.5	136.65	-3.34798	-1.51651	86.75	1.57522	25.4
FX1_1009	5	1	2	790	1722.4	125.333	0.485889	3.39343	66.6	1.88187	25.3
FX1_626	5	1	1	1092	2135.6	138.079	-2.2166	1.69661	74.5429	1.85234	25.2
FX1_117	5	1	2	890	1739.1	116.536	-4.6583	-1.54986	60.65	1.92145	25.1
FX1_338	5	1	1	849	1868.2	130.392	0.0702003	2.08137	72.8	1.7911	25.1
FX1_867	5	1	1	895	2045.6	144.342	1.45723	4.74204	82.1857	1.75629	25.1
FX1_949	5	1	1	736	1812.1	125.129	-6.19415	-4.58801	76.8643	1.62792	25
FX1_1030	5	1	1	585	1519.1	112.479	-1.55275	-2.1191	66.7214	1.68579	24.9
FX1_276	5	1	2	871	1901.4	135.114	-0.718051	3.63082	73.6	1.83579	24.8
FX1_556	5	1	1	875	1744.4	119.686	1.11959	2.32732	62.1	1.92731	24.8
FX1_542	5	1	1	862	1710.8	118.393	2.00403	3.04621	60.6286	1.95276	24.5
FX1_582	5	1	1	991	2100.3	135.231	-7.31238	-3.46859	79.2357	1.7067	24.5
FX1_945	5	1	1	721	1720.1	120.349	-3.95074	-2.88242	71.3643	1.6864	24.5
FX1_63	5	1	2	909	1836.6	117.95	-10.494	-6.49423	66.2571	1.78019	24.4
FX1_416	5	1	1	1006	1991.4	122.557	-10.0965	-6.99376	70.3857	1.74122	24.4
FX1_535	5	1	1	808	1740.5	117.514	-4.11642	-2.84766	66.6071	1.76429	24.4
FX1_565	5	1	1	1091	2243.7	143.45	-5.9175	-1.00729	82.3357	1.74226	24.3
FX1_919	5	1	1	697	1577.7	110.236	-3.19176	-3.11837	62.9071	1.75236	24.3
FX1_209	5	1	2	944	1798.9	122.236	-1.25318	2.53735	61.0643	2.00175	24.2
FX1_107	5	1	2	860	1633.7	105.336	-8.4743	-5.86837	55.2643	1.90604	24.1
FX1_147	5	1	2	675	1616.5	117.679	-3.98376	-1.56552	67.25	1.74987	24.1
FX1_1308	5	1	2	750	1717	123.535	-2.87509	0.382033	69.0714	1.78851	23.8
FX1_588	5	1	1	859	1981	137.929	-1.37286	1.79394	80.1429	1.72103	23.8
FX1_620	5	1	1	787	1706.7	117.321	-2.51369	-1.33537	65.6929	1.78591	23.8
FX1_1027	5	1	2	780	1800.5	120.45	-11.5014	-7.60461	72.8929	1.65243	23.7
FX1_1248	5	1	2	650	1562.7	113.978	-4.36215	-2.18878	65.1929	1.74832	23.5
FX1_351	5	1	1	960	1833.7	114.25	-7.51601	-5.27495	62.4071	1.83072	23.4
FX1_303	5	1	2	878	1860.1	131.136	-0.864453	3.59096	70.15	1.86936	23.3
FX1_939	5	1	1	760	1712	129.157	7.51057	8.85275	68	1.89937	23.3
FX1_1259	5	1	2	750	1316	90.1357	-2.19098	-1.71784	40.4286	2.22951	23.2
FX1_605	5	1	1	868	1985.4	139.514	0.302683	3.68939	79.8143	1.74799	23.1
FX1_1252	5	1	2	715	1545	110.986	-2.59679	-0.340489	59.2857	1.87205	22.8
FX1_1036	5	1	2	690	1633.2	107.31	-15.0178	-12.0977	67.3714	1.59281	22.7
FX1_132	5	1	2	725	1703.1	123.529	-2.96538	0.476686	69.8643	1.76812	22.7
FX1_210	5	1	2	708	1583.3	120.357	3.16947	5.7575	62.5214	1.92505	22.6
FX1_628	5	1	1	981	2025.1	134.405	-2.35476	1.46419	74.5786	1.80219	22.6
FX1_511	5	1	1	820	1673.2	112.307	-3.02802	-1.62864	60.9429	1.84283	22.1
FX1_619	5	1	1	990	1998.9	134.257	0.154664	3.92283	72.0643	1.86302	22.1
FX1_984	5	1	2	950	1806.1	111.468	-12.3216	-7.89056	61.15	1.82286	22
FX1_385	5	1	1	943	1719.5	105.771	-7.24402	-5.39753	55.4643	1.90702	21.8
FX1_1255	5	1	2	590	1421.8	111.629	2.32071	3.9034	59.4143	1.87882	21.7
FX1_572	5	1	1	705	1597.8	113.75	-0.983817	-0.0388022	63.7714	1.78371	21.6
FX1_450	5	1	1	770	1497.1	110.079	7.15785	7.49604	51.9357	2.11952	21.2
FX1_1320	5	1	2	735	1560.9	103.829	-10.1026	-7.21448	58.9929	1.76002	20.9
FX1_304	5	1	2	895	1762.8	129.743	6.80396	11.2061	61.9857	2.09311	20.9
FX1_1245	5	1	2	590	1271.3	94.0214	-2.39005	-1.66839	48.6643	1.93204	20.7
FX1_278	5	1	2	898	1819.9	121.871	-5.72631	-0.806729	65.85	1.85074	20.5
FX1_1253	5	1	2	800	1641	117.736	0.280453	3.98944	60.0714	1.95993	20.1
FX1_1034	5	1	2	700	1496.1	103.084	-7.08957	-4.42445	56.8643	1.8128	19.9
FX1_1003	5	1	2	695	1436.1	97.0071	-8.30386	-6.03064	52.9357	1.83255	19.7
FX1_96	5	1	2	990	1857.7	108.36	-17.7287	-12.2805	61.9786	1.74835	19.6
FX1_346	5	1	1	794	1723.1	120.393	-0.475331	1.94578	66.3643	1.81412	19.6
FX1_323	5	1	1	810	1637.3	103.957	-8.84489	-6.85435	59.0929	1.75922	18.9
FX1_527	5	1	1	847	1808.9	129.043	3.61607	6.93732	68.7071	1.87816	18.6
FX1_348	5	1	1	761	1416.4	92.4286	-4.07661	-3.56137	46.8143	1.97437	18.3
FX1_836	5	1	1	628	1620.2	121.05	0.554417	2.51567	70.8714	1.70802	18.3
FX1_280	5	1	2	772	1666.5	121.386	0.359867	4.75288	63.8929	1.89983	18.2
FX1_1244	5	1	2	690	1593.7	115.014	-3.95923	0.0338455	64.55	1.78179	17.6
FX1_411	5	1	1	830	2015.9	141.7	-2.01454	3.0521	84.7071	1.67282	17.6
FX1_564	5	1	1	910	1713.9	110.981	-3.23723	-0.103411	57.4214	1.93274	16.8
FX1_599	5	1	1	963	1987.7	125.971	-8.5752	-3.42091	73.1929	1.72109	16.6
FX1_327	5	1	1	840	1812.3	121.335	-4.73383	-0.82883	69.45	1.74708	16.5
FX1_906	5	1	1	734	1563	96.3786	-13.9453	-11.8287	59.2143	1.62762	16.3
FX1_213	5	1	2	576	1384.4	107.107	0.30669	3.07192	57.7429	1.8549	16.2
FX1_630	5	1	1	865	1561.8	103.036	-0.601028	1.68617	49.7714	2.07018	15.8
FX1_506	5	1	1	740	1375.1	94.3714	0.339284	2.0625	45.3643	2.0803	12.6
FX1_1250	5	1	2	580	1198.1	93.5571	2.94788	6.55608	44.15	2.11907	7.8
FX1_196	5	1	1	667	1519.5	110.15	0.172308	4.6404	60.8929	1.80891	6.2
FX1_162	5	1	2	965	1811.8	126.514	3.00938	NA	60.4857	2.09164	NA
FX2_528	5	2	2	1041.4	2069	139.733	1.36114	-5.72878	73.4	1.90372	62.7
FX2_379	5	2	1	1060.4	2187	148.9	5.48095	-2.26467	80.4714	1.85035	60.72
FX2_530	5	2	1	944.7	2035	137.9	1.24758	-7.50246	77.8786	1.77071	60.43
FX2_623	5	2	2	957.9	2073.5	142.943	-0.0947725	-5.63916	79.6857	1.79383	57
FX2_566	5	2	2	1136.1	2045.4	134.371	2.84678	-2.66489	64.95	2.06884	56.2
FX2_439	5	2	1	933.3	2160	145.186	-2.52164	-8.63979	87.6214	1.65697	53.88
FX2_694	5	2	2	1036	2011.5	148.457	14.6209	9.58224	69.6786	2.1306	53.5
FX2_1222	5	2	2	1011.5	1886	134.743	10.174	4.38411	62.4643	2.15712	52.97
FX2_156	5	2	2	882.3	1817	129.057	3.70328	-2.45174	66.7643	1.93303	52.4
FX2_289	5	2	2	1072.5	2106	158.729	18.8635	14.8681	73.8214	2.15017	52.1
FX2_567	5	2	2	982.3	1894	135.5	8.76681	3.66757	65.1214	2.08073	50.58
FX2_98	5	2	2	940	1847	125.729	0.786633	-4.47373	64.7857	1.94068	49.9
FX2_1163	5	2	2	1002.3	1988.2	133.686	0.0728029	-3.9567	70.4214	1.89837	49.09
FX2_239	5	2	2	1035.7	2035	135.45	-0.369297	-4.01324	71.3786	1.89763	48.9
FX2_391	5	2	2	955.7	1890	133.643	5.88697	1.20349	66.7357	2.00257	48.9
FX2_825	5	2	1	1054.9	2085.5	135.836	0.614123	-4.60718	73.6143	1.84524	48.6
FX2_451	5	2	1	959.9	2060.5	136.827	-1.18302	-6.45696	78.6143	1.74049	48.1
FX2_586	5	2	2	1137.4	2072	152.157	18.477	15.3693	66.7571	2.27926	47.9
FX2_406	5	2	1	1007.6	2082	144.964	7.60307	2.67325	76.7429	1.88896	47.4
FX2_78	5	2	2	1049.1	1875	127.407	5.68473	1.36381	58.9929	2.1597	47.2
FX2_909	5	2	2	1080.2	1935.3	135.336	10.1505	6.28796	61.0786	2.21576	47.1
FX2_353	5	2	1	1007.8	2091	147.768	9.66378	4.90429	77.3714	1.90985	47
FX2_409	5	2	1	921.9	1825	137.679	17.5015	10.8395	64.5071	2.13432	47
FX2_1087	5	2	2	891.1	1767	137.436	16.7427	11.8146	62.5643	2.19671	46.47
FX2_940	5	2	1	1091.7	2218	142.907	-1.48286	-4.97105	80.45	1.77635	45.6
FX2_176	5	2	2	905.2	1815	129	4.97915	0.708727	64.9857	1.98505	45.31
FX2_373	5	2	2	976.3	1963	133.314	0.482686	-2.71666	70.4786	1.89156	45.3
FX2_559	5	2	1	1201.4	2426	170.193	14.1791	12.2435	87.4714	1.9457	45.2
FX2_198	5	2	2	981.2	1908	127.136	-0.82929	-4.38662	66.2	1.92048	45.18
FX2_711	5	2	2	982.2	1859	119.629	-4.16955	-8.00618	62.6286	1.91013	44.92
FX2_630	5	2	1	1294.3	2471	161.743	6.83505	5.36479	84.05	1.92436	44.6
FX2_1094	5	2	2	870.9	1707.8	132.379	15.656	10.8119	59.7786	2.21448	44.54
FX2_347	5	2	1	1096.5	2172	147.116	6.81174	3.29573	76.8214	1.91503	44.5
FX2_770	5	2	1	1046.5	2202.5	152.6	7.16974	3.97159	82.5714	1.8481	44.1
FX2_206	5	2	2	865	1688	115.564	0.215213	-4.6399	58.7857	1.96586	44.04
FX2_163	5	2	2	1031.9	1925	121.207	-5.59023	-8.66124	63.7929	1.90001	43.84
FX2_387	5	2	2	901.7	1818	121.443	-3.00867	-6.82827	65.45	1.85551	43.7
FX2_85	5	2	2	978.2	1862	129.907	5.65273	2.2161	63.1286	2.05782	43.5
FX2_164	5	2	2	1006.7	1940	129.871	0.525529	-2.32511	66.6643	1.94814	43.4
FX2_682	5	2	1	1005	2035	149.464	15.9044	11.711	73.5714	2.03155	43.4
FX2_27	5	2	2	960.7	1854	128.429	3.95353	0.536812	63.8071	2.01276	43.2
FX2_1091	5	2	2	928.7	1803.3	129.729	7.88854	4.15636	62.4714	2.07661	43
FX2_394	5	2	2	928.1	1874	135.4	7.58071	4.35411	67.5643	2.00402	43
FX2_162	5	2	2	834.6	1758	125.493	2.69332	-1.36001	65.9571	1.90264	42.9
FX2_405	5	2	1	1041.5	2080	140.279	4.8276	1.08899	74.1786	1.89109	42.9
FX2_104	5	2	2	940.1	1906	133.971	4.07467	1.13196	68.9929	1.94182	42.8
FX2_1230	5	2	2	1101.3	2016	130.518	-0.339757	-2.41759	65.3357	1.99765	42.56
FX2_68	5	2	2	806.9	1595	116.859	6.44595	1.29374	56.2929	2.07592	42.56
FX2_261	5	2	2	948.9	1958	135.093	1.27885	-1.20416	72.0786	1.87424	42.47
FX2_183	5	2	2	947.1	1968	136.164	1.4189	-0.974627	72.9214	1.86727	42.4
FX2_324	5	2	1	1125.3	2276	155.707	8.22019	5.99255	82.1929	1.89441	42.4
FX2_383	5	2	1	1052.3	2100	141.593	5.02504	1.56172	74.8357	1.89205	42.4
FX2_550	5	2	1	1094.3	2290.5	161.071	10.7717	8.69796	85.4429	1.88514	42.2
FX2_716	5	2	2	1043.7	1987	132.95	1.56094	-0.615418	67.3786	1.97318	42.14
FX2_1215	5	2	2	890.5	1763.7	130.836	10.3905	6.60585	62.3714	2.09769	42.1
FX2_541	5	2	1	1037.9	2125	128.536	-10.8634	-14.0185	77.65	1.65532	41.9
FX2_621	5	2	1	1109.7	2069.4	147.143	16.0884	12.5481	68.55	2.1465	41.9
FX2_450	5	2	1	997.8	2041.5	137.614	3.14047	-0.583105	74.55	1.84593	41.81
FX2_503	5	2	1	971.4	1975.5	138.564	8.26906	4.10409	71.7214	1.93198	41.7
FX2_775	5	2	1	1034.7	2047	142.771	9.73208	6.08075	72.3071	1.97451	41.7
FX2_200	5	2	2	858.3	1663	121.114	7.53894	3.13152	57.4786	2.10712	41.68
FX2_710	5	2	2	1035.6	2095.5	131.879	-9.00813	-10.2489	75.7071	1.74196	41.5
FX2_416	5	2	1	1085.1	2117.5	134.414	-1.92674	-5.00549	73.7429	1.82274	41.43
FX2_1024	5	2	2	1054.1	1960.6	131.436	2.79193	0.627783	64.75	2.0299	41.4
FX2_89	5	2	2	1090.3	1972	129.043	1.30221	-0.777184	62.9786	2.049	41.4
FX2_245	5	2	2	992.8	1958	134.893	3.32543	1.14813	68.9429	1.95659	41.35
FX2_1007	5	2	2	772	1644.2	122.236	5.8965	1.42763	62.3	1.96205	41.3
FX2_99	5	2	2	1007.7	1862	125.143	2.39501	-0.443527	61.0214	2.0508	41.28
FX2_507	5	2	1	1053.3	2180	148.514	5.31347	2.75936	80.4786	1.84539	41.1
FX2_381	5	2	1	1159.6	2202	153.614	14.0687	11.6838	74.4571	2.06312	41.06
FX2_1184	5	2	2	925.3	1828.5	116.779	-7.35578	-10.3686	64.5143	1.81012	40.98
FX2_1077	5	2	2	981.8	1809.7	122.7	3.02596	-0.088725	59.1357	2.07489	40.9
FX2_180	5	2	2	1134	2121	129.686	-8.26167	-9.15602	70.5	1.83951	40.9
FX2_233	5	2	2	911.7	1773	117.964	-2.18809	-5.56968	61.5214	1.91745	40.86
FX2_148	5	2	2	1018.6	1916	125.457	-1.26624	-3.59095	64.1	1.95721	40.8
FX2_444	5	2	1	855.7	1877.5	134.4	6.43384	1.79017	72.9857	1.84146	40.8
FX2_572	5	2	2	1026.3	1945.5	138.543	9.73957	7.67862	65.6571	2.1101	40.6
FX2_400	5	2	1	1014.9	2043	140.093	6.37132	2.99149	73.4357	1.90769	40.57
FX2_752	5	2	1	1128.6	2290	166.107	17.625	16.0024	82.9571	2.00232	40.5
FX2_202	5	2	2	915.5	1779	123.386	2.92092	-0.293865	61.6786	2.00046	40.4
FX2_570	5	2	2	1018.9	2067	134.136	-5.22523	-6.241	74.8643	1.79172	39.9
FX2_517	5	2	1	1078.5	2207.5	141.671	-2.52441	-4.564	80.6429	1.75678	39.9
FX2_631	5	2	1	972.3	2123.6	157.014	14.3575	11.721	82.2357	1.90932	39.9
FX2_152	5	2	2	798.8	1695	130.536	11.2483	7.5575	64.0143	2.03917	39.8
FX2_1021	5	2	2	1020.2	1935.6	134.65	6.36443	4.47286	65.3857	2.05932	39.7
FX2_243	5	2	2	1016.4	1815	119.564	1.20949	-1.43887	57.0429	2.09604	39.32
FX2_1019	5	2	2	954.1	1767.5	126.393	8.85956	5.86464	58.1	2.17544	39.3
FX2_370	5	2	1	1246.4	2304	152.071	8.53463	7.32925	75.5429	2.01305	39.3
FX2_576	5	2	1	1019.4	2095	140.286	2.44338	-0.213918	76.8286	1.82596	39.24
FX2_402	5	2	1	1229.8	2190	131.607	-3.30481	-5.2753	68.5857	1.91887	39.2
FX2_344	5	2	1	1120.1	2357	164.929	10.428	9.67214	88.35	1.86676	39
FX2_574	5	2	2	957.7	1791.5	120.071	0.700846	-2.0012	59.5571	2.01607	38.85
FX2_500	5	2	1	1190.1	2241	139.314	-1.90141	-3.41038	75.0643	1.85593	38.8
FX2_410	5	2	1	1066.1	2105.2	135.707	-0.584878	-3.02216	74.2214	1.82841	38.7
FX2_627	5	2	1	1099.1	2177.6	143.3	2.66288	0.735538	77.0357	1.86018	38.7
FX2_551	5	2	1	863.7	1966	133.207	-1.79581	-5.19093	78.7357	1.69183	38.5
FX2_902	5	2	1	1117.9	2179.3	145.85	6.04187	4.18071	75.8143	1.92378	38.5
FX2_769	5	2	1	973.2	2018	133.664	-0.102351	-3.09498	74.6286	1.79106	38.44
FX2_675	5	2	1	1092.8	2208	146.821	3.32244	1.68767	79.6571	1.84317	38.4
FX2_622	5	2	1	1068.5	2371.5	146.793	-11.5897	-12.0578	93.0714	1.57721	38.3
FX2_852	5	2	1	1033.2	2034.5	128.093	-3.9772	-6.78197	71.5214	1.79097	38.2
FX2_96	5	2	2	970.2	1946	127.779	-3.93877	-5.33643	69.7	1.83327	38.1
FX2_762	5	2	1	983.8	2030	138.593	4.3641	1.54857	74.7286	1.85462	38.1
FX2_51	5	2	2	921.9	1925	124.514	-7.90816	-9.45246	71.65	1.73781	38.06
FX2_542	5	2	1	1265.1	2502	153.729	-5.27283	-4.77536	88.35	1.74	38.04
FX2_365	5	2	1	1063.4	2097	141.786	6.04011	3.73194	73.8286	1.92047	38
FX2_757	5	2	1	1041.5	1961.5	142.45	16.9204	13.654	65.7143	2.16772	38
FX2_1051	5	2	2	941.8	1720.4	117.636	3.44564	0.483829	55.6143	2.11521	37.9
FX2_115	5	2	2	992.1	1915	126.063	-1.93245	-3.49361	65.9214	1.91232	37.9
FX2_580	5	2	1	1094.5	2163.5	129.893	-9.80485	-11.6121	76.3571	1.70112	37.88
FX2_147	5	2	2	835.4	1673	120.85	5.27188	1.9667	59.8286	2.01994	37.8
FX2_299	5	2	2	875.5	1982.7	138.521	-1.11812	-2.18988	79.0857	1.75154	37.8
FX2_348	5	2	1	1003.1	2040	132.314	-1.76186	-4.42426	74.0643	1.78648	37.8
FX2_603	5	2	1	1081.5	2050.5	136.179	5.25261	2.67219	69.2143	1.96749	37.8
FX2_589	5	2	2	1049.1	1895	128.65	5.24962	3.58433	60.4214	2.12921	37.79
FX2_560	5	2	1	1015.4	2025.5	136.886	4.65532	1.8972	72.15	1.89724	37.78
FX2_285	5	2	2	1072.3	2040.2	142.886	8.5123	7.90049	69.1357	2.06674	37.7
FX2_302	5	2	2	891.2	1790.9	121.257	-1.44529	-3.85892	64.2643	1.88685	37.7
FX2_712	5	2	2	1020	1996.5	130.179	-3.22229	-4.14826	69.75	1.86636	37.7
FX2_713	5	2	2	929.2	1832	130.843	6.61258	4.50175	64.4857	2.02902	37.7
FX2_58	5	2	2	954.2	1848	134.371	10.0693	8.10447	63.8429	2.10472	37.6
FX2_821	5	2	1	1007.5	2041.5	132.693	-1.28303	-3.88091	73.8571	1.79662	37.6
FX2_585	5	2	2	1017.9	1856	131.671	9.94867	8.09754	59.8643	2.1995	37.43
FX2_129	5	2	2	841.4	1826	131.879	3.68805	1.59517	70.3286	1.87518	37.4
FX2_557	5	2	1	1152.2	2257.1	149.4	4.88032	3.85702	78.9214	1.89302	37.4
FX2_358	5	2	2	985.8	1935	138.2	8.20389	6.94415	67.8	2.03835	37.3
FX2_337	5	2	1	833.7	1884	129.564	-0.0685118	-3.73537	75.0214	1.72703	37.3
FX2_267	5	2	2	916.3	1865	133.814	6.15038	4.40654	67.7643	1.9747	37.2
FX2_569	5	2	1	945.9	1998.6	146.564	13.0258	10.2232	75.1929	1.94918	37.2
FX2_408	5	2	1	958.9	2071.5	139.15	0.167018	-2.09355	79.4714	1.75094	37.11
FX2_125	5	2	2	1018.7	2005	138.214	4.0346	3.32886	70.45	1.96188	37.1
FX2_306	5	2	2	855.5	1748.9	129.793	8.82056	6.25634	63.8143	2.03392	37.1
FX2_764	5	2	2	859	1714	129.5	11.6512	8.83615	61.0714	2.12047	37.1
FX2_779	5	2	1	1141.1	2131	138.393	3.81303	1.98889	70.7071	1.95727	37.1
FX2_1232	5	2	2	965.1	2054.6	134.693	-6.39204	-6.74542	77.8214	1.73079	37.07
FX2_763	5	2	1	1085	2131.5	141.143	3.62718	1.83005	74.75	1.8882	37
FX2_1045	5	2	2	980.5	1938.4	130.536	-0.0168787	-1.14642	68.4214	1.90782	36.9
FX2_508	5	2	1	1099.4	2223.5	161.029	16.5777	15.4603	80.2929	2.00552	36.87
FX2_70	5	2	2	1005.1	1745	116.233	3.18935	0.711829	52.85	2.1993	36.8
FX2_598	5	2	1	896.7	2090	147.829	4.10546	2.05088	85.2357	1.73435	36.8
FX2_1199	5	2	2	821.4	1671.6	119.279	3.11163	0.0860135	60.7286	1.96413	36.7
FX2_372	5	2	2	917.6	1827	117.514	-6.88585	-8.76773	64.9571	1.8091	36.7
FX2_781	5	2	1	879.7	1994	136.114	-0.424045	-3.10936	79.5929	1.71013	36.6
FX2_835	5	2	1	997.6	2122.5	144.257	2.99323	1.23285	80.35	1.79536	36.6
FX2_217	5	2	2	945.5	1896	131.593	2.81206	1.46054	67.8929	1.93824	36.58
FX2_271	5	2	2	963.5	1914	126.664	-2.7092	-3.92945	67.8929	1.86565	36.58
FX2_100	5	2	2	783.9	1733	126.693	3.43945	0.901129	67.7929	1.86882	36.5
FX2_326	5	2	1	869.4	2086	157.507	12.7207	10.7142	86.9	1.81251	36.5
FX2_502	5	2	1	950.1	1942.5	124.121	-4.49425	-7.48644	70.8857	1.75101	36.42
FX2_504	5	2	1	1075.6	2191.5	149.043	6.03254	4.81575	79.7071	1.86988	36.4
FX2_536	5	2	1	1043.4	2149.5	141.129	-0.0348911	-1.54821	79.0071	1.78628	36.4
FX2_252	5	2	2	871.3	1742	123.479	3.88951	1.46926	62.1929	1.98541	36.39
FX2_395	5	2	2	884.3	1760	121.164	0.716308	-1.56845	62.55	1.93708	36.38
FX2_1055	5	2	2	782.1	1624.1	114.73	0.602307	-2.67396	60.1429	1.90762	36.3
FX2_1062	5	2	1	868.5	1914	131.05	0.664095	-2.51372	74.6786	1.75485	36.3
FX2_333	5	2	1	950.3	1922	143.674	16.7902	13.6843	69.4071	2.07002	36.3
FX2_1084	5	2	2	908.5	1808.2	114.021	-9.25891	-11.1171	64.2643	1.77426	36.1
FX2_1189	5	2	2	1058.8	1887	120.693	-1.53984	-2.78502	59.1571	2.04021	36.01
FX2_237	5	2	2	1016.3	1896	124.279	-0.88423	-2.06914	62.8357	1.97783	36
FX2_48	5	2	2	861.8	1790	136.286	12.166	10.1985	66.3	2.05559	35.98
FX2_199	5	2	1	1049.3	2156	139.729	-1.67392	-3.02097	79.05	1.7676	35.95
FX2_191	5	2	2	943.2	1852	123.036	-2.16362	-3.64789	64.9143	1.89536	35.9
FX2_577	5	2	1	990.4	2085	145.4	6.90391	5.07878	78.1857	1.85967	35.85
FX2_171	5	2	2	938.8	1771	117.057	-1.54912	-3.58734	59.4429	1.96924	35.8
FX2_151	5	2	2	893.2	1724	107.521	-9.43842	-11.8172	59.3429	1.81187	35.77
FX2_636	5	2	1	1033.2	2076.5	148.836	13.2507	11.41	74.5214	1.99722	35.7
FX2_1203	5	2	2	892.5	1856.5	125.421	-2.73959	-4.14566	68.8571	1.82147	35.69
FX2_20	5	2	2	1068.1	2141	136.993	-6.02336	-5.38705	76.6357	1.78759	35.68
FX2_188	5	2	2	1062.7	1998	128.257	-3.07777	-3.42726	66.8071	1.91981	35.6
FX2_349	5	2	2	862.2	1731	116.829	-2.29338	-4.55754	62.0571	1.8826	35.5
FX2_8	5	2	2	995.5	1803.1	127.15	8.72947	7.01273	57.6857	2.20419	35.5
FX2_90	5	2	2	1036.5	1968	127.721	-2.44508	-2.983	66.5357	1.91959	35.5
FX2_59	5	2	2	934.2	1905	130.114	0.0003466	-0.987156	69.3429	1.87639	35.45
FX2_590	5	2	2	1153.2	1969.5	135.343	11.0442	10.5562	58.3071	2.32121	35.4
FX2_382	5	2	1	1025.8	1990	132.264	3.54135	1.16921	68.8714	1.92045	35.4
FX2_561	5	2	1	1093.8	2304.5	143.957	-7.53493	-7.69461	86.4786	1.66466	35.4
FX2_765	5	2	1	1078.7	2073	132.529	-0.422952	-2.1721	71.0214	1.86604	35.28
FX2_1012	5	2	2	885.5	1709.5	118.957	2.83063	0.497613	58.8571	2.02112	35.2
FX2_160	5	2	2	990.8	1868	123.607	-0.507998	-1.66385	62.6571	1.97275	35.13
FX2_447	5	2	1	947.7	1911	126.736	0.642792	-2.22139	68.8071	1.8419	35.1
FX2_1182	5	2	2	781.8	1623.7	110.729	-3.38033	-6.28564	60.1357	1.84131	34.9
FX2_214	5	2	2	1044.7	1992	133.121	1.36487	1.15797	67.6643	1.96738	34.9
FX2_304	5	2	2	921.9	1891.1	127.114	-2.45897	-3.40094	69.2286	1.83615	34.9
FX2_77	5	2	2	831.1	1716	130.507	11.0773	8.85671	63.2071	2.06475	34.9
FX2_546	5	2	1	1157.2	2245	155.193	11.94	11.5003	77.7	1.99733	34.9
FX2_830	5	2	1	925.5	1909.5	135.357	8.25675	5.43144	70.2857	1.92581	34.9
FX2_837	5	2	1	957.5	2045.5	137.471	0.595047	-1.25927	77.7143	1.76893	34.9
FX2_459	5	2	1	905	1947	130.371	-0.926577	-3.4695	74.4286	1.75163	34.83
FX2_549	5	2	1	1123.2	2236.5	137.507	-6.79698	-7.26461	79.5214	1.72918	34.78
FX2_1229	5	2	2	880.1	1785.8	129.7	6.86354	5.20406	64.6929	2.00486	34.73
FX2_154	5	2	2	918.3	1730	120.076	3.88318	1.83959	57.9786	2.07104	34.7
FX2_283	5	2	2	874.2	1748.6	118.679	-1.32028	-3.24082	62.4571	1.90016	34.7
FX2_678	5	2	1	1074.5	2220.5	150.129	4.64148	4.08173	81.8571	1.83403	34.7
FX2_378	5	2	1	1172.1	2280	141.4	-3.99558	-4.12473	79.1357	1.7868	34.65
FX2_61	5	2	2	768.3	1529	106.393	-0.361071	-3.88284	54.3357	1.95806	34.6
FX2_429	5	2	1	974.4	1915.5	135.764	10.6578	7.9636	67.2214	2.01966	34.6
FX2_1025	5	2	2	707.4	1606.3	124.507	8.1342	5.18265	64.2071	1.93915	34.5
FX2_1053	5	2	2	965.3	1832	117.821	-4.56922	-5.81816	61.9071	1.9032	34.5
FX2_155	5	2	2	963.4	1855	120.65	-3.77137	-4.85646	63.6857	1.89446	34.5
FX2_195	5	2	2	916.3	1896	132.679	2.40771	1.63324	69.9786	1.89599	34.4
FX2_342	5	2	2	1118.7	1996	140.557	12.2674	12.2301	62.6643	2.24302	34.4
FX2_693	5	2	2	913.3	1855	126.507	-0.468335	-1.50961	67.2643	1.88075	34.3
FX2_655	5	2	1	988	2244	151.957	0.0441094	-0.248688	89.7143	1.69379	34.3
FX2_62	5	2	2	976.7	1843	126.614	3.88021	2.76802	61.8786	2.04617	34.29
FX2_105	5	2	2	985.3	1892	128.164	1.75235	1.01222	64.7643	1.97893	34.21
FX2_666	5	2	1	1093	2096.5	133.6	-0.579357	-1.87371	71.6786	1.86388	34.2
FX2_912	5	2	2	1072.6	2005.6	137.243	5.78023	5.88079	66.6429	2.05938	34.12
FX2_1080	5	2	2	800.3	1723.2	122.064	0.46829	-1.49516	65.9214	1.85166	34.1
FX2_543	5	2	1	1128.3	2236	150.061	6.06281	5.77346	79.1214	1.8966	34.1
FX2_831	5	2	1	1051.4	2182	137.936	-5.53011	-6.20043	80.7571	1.70803	34.1
FX2_573	5	2	2	814.7	1597.5	114.029	3.79616	0.951334	55.9143	2.03935	34
FX2_441	5	2	1	1088.4	2101.3	138.45	3.63256	2.42502	72.35	1.91361	34
FX2_173	5	2	2	1039.5	1885	118.321	-4.73133	-5.4299	60.3929	1.9592	33.9
FX2_625	5	2	1	1141.6	2220	149.379	7.40157	7.05434	77.0286	1.93926	33.9
FX2_1216	5	2	2	985.1	1837.1	126.157	4.34759	3.31238	60.8571	2.073	33.85
FX2_158	5	2	2	859.5	1769	117.093	-5.37252	-6.90941	64.9643	1.80242	33.8
FX2_362	5	2	1	998	2022	138.271	5.44135	3.7196	73.1429	1.89043	33.8
FX2_499	5	2	1	1131.3	2174.5	140.379	1.66309	1.0244	74.5143	1.88391	33.8
FX2_47	5	2	2	783.2	1723	123.221	0.778114	-1.09023	67.1286	1.8356	33.72
FX2_74	5	2	2	975.8	1715	121.307	9.29946	7.42864	52.8	2.29748	33.7
FX2_412	5	2	1	1050.5	2318	148.879	-5.97939	-5.5917	90.5357	1.64442	33.7
FX2_454	5	2	1	994.8	2012	141.764	9.60797	7.84179	72.6571	1.95114	33.7
FX2_136	5	2	2	933.9	1802	126.75	5.28404	4.05463	62.0071	2.04412	33.6
FX2_513	5	2	1	876.2	2013.5	138.729	0.373903	-1.37185	81.2357	1.70773	33.6
FX2_547	5	2	1	1119.2	2289	143.129	-5.75715	-5.54361	83.5571	1.71294	33.6
FX2_1017	5	2	2	1001.4	1776.7	121.593	5.69352	4.32353	55.3786	2.19567	33.5
FX2_79	5	2	2	965.5	1964	133.007	-0.46113	-0.502883	71.3214	1.8649	33.5
FX2_371	5	2	1	971.2	2004	133.907	1.21163	-0.560841	73.7714	1.81516	33.5
FX2_172	5	2	2	968.6	1892	115.75	-11.5151	-12.047	65.9571	1.75493	33.42
FX2_1049	5	2	2	840.8	1727.1	116.979	-2.89798	-4.635	63.3071	1.84779	33.4
FX2_1092	5	2	2	966.8	1839.4	120.886	-2.0507	-2.95267	62.3286	1.93949	33.4
FX2_133	5	2	2	938	1778	114.343	-4.89365	-6.24075	60	1.90571	33.4
FX2_24	5	2	2	949.4	2016	135.171	-3.48293	-3.13133	76.1857	1.77424	33.4
FX2_144	5	2	2	746.8	1583	114.686	2.26832	-0.518785	59.7286	1.92011	33.3
FX2_270	5	2	2	942.2	1879	128.229	0.708114	0.126964	66.9143	1.91631	33.24
FX2_1030	5	2	2	872.1	1860.1	118.329	-11.1739	-11.8933	70.5714	1.67672	33.2
FX2_1079	5	2	2	1012.3	2034.2	130.564	-6.38965	-5.84795	72.9929	1.78873	33.2
FX2_419	5	2	1	1000.1	2113	142.993	2.65222	1.73337	79.4929	1.79881	33.2
FX2_509	5	2	1	995.6	1919.5	120.03	-4.32817	-6.61125	65.9929	1.81883	33.18
FX2_893	5	2	2	904.7	1741	113.171	-4.63896	-6.19266	59.7357	1.89454	33.15
FX2_127	5	2	2	963.3	1893	127.221	-0.398417	-0.838625	66.4071	1.91578	33.1
FX2_404	5	2	1	1083.6	2265	150.679	1.95055	2.12951	84.3857	1.78559	33.1
FX2_135	5	2	2	1018.7	1770	114.693	0.238792	-1.05283	53.6643	2.13723	33.04
FX2_396	5	2	1	1090.1	2050	127.829	-2.61309	-3.91941	68.5643	1.86436	33.02
FX2_110	5	2	2	958.1	1794	125.029	5.46794	4.34656	59.7071	2.09403	33
FX2_885	5	2	2	927.4	1924	133.286	1.22813	1.02931	71.1857	1.87237	33
FX2_564	5	2	1	1196.3	2305.5	160.707	14.4446	14.9333	79.2286	2.0284	33
FX2_578	5	2	1	1104.4	2177.5	142.386	2.03058	1.64678	76.65	1.85761	32.92
FX2_1022	5	2	2	1071.4	2021	128.893	-3.92032	-3.38536	67.8286	1.90027	32.9
FX2_111	5	2	2	1139.1	2026	127.886	-1.86297	-1.28676	63.35	2.01872	32.9
FX2_575	5	2	1	1065.9	2425.5	148.486	-14.5262	-13.1764	97.1143	1.52898	32.9
FX2_715	5	2	2	876.4	1824	132.521	6.27792	5.40746	67.6857	1.95789	32.8
FX2_527	5	2	1	993.8	2045	133.529	-1.44368	-2.73619	75.0857	1.77835	32.8
FX2_722	5	2	1	903.7	2103.5	141.307	-3.18855	-4.07815	85.7	1.64886	32.8
FX2_919	5	2	1	952.3	2003.5	142.707	9.08539	7.49376	75.0857	1.90059	32.8
FX2_351	5	2	1	1131.4	2148	141.521	5.0221	4.48117	72.6143	1.94895	32.74
FX2_433	5	2	1	1081.5	2247.5	140.807	-6.57033	-6.40681	83.2857	1.69065	32.7
FX2_832	5	2	1	1077.5	2152	133.136	-6.47882	-6.98397	76.75	1.73467	32.7
FX2_918	5	2	1	956.7	1969.4	137.45	6.9141	5.10781	72.3357	1.90017	32.7
FX2_516	5	2	1	1043.6	2112.5	135.957	-2.10358	-2.86186	76.35	1.78071	32.6
FX2_568	5	2	1	1237.9	2376	137.821	-12.1406	-11.0548	81.2929	1.69537	32.59
FX2_322	5	2	1	1000.3	2196	155.586	8.31619	8.17085	85.4071	1.82169	32.49
FX2_1241	5	2	2	927.9	1855.1	134.386	8.14575	7.61561	66.2286	2.02912	32.4
FX2_335	5	2	1	1120.5	2276	151.893	4.1574	4.60093	82.5357	1.84033	32.4
FX2_534	5	2	1	1090.9	2191.5	144.35	2.12956	2.00872	78.6143	1.83618	32.3
FX2_601	5	2	1	881.6	1806	123.243	2.61599	-0.264205	66.0286	1.86651	32.3
FX2_216	5	2	2	961.7	1818	131.293	9.89621	9.13956	61.1643	2.14656	32.28
FX2_398	5	2	1	934	1928	124.421	-3.79931	-5.77008	71	1.75241	32.2
FX2_776	5	2	1	930	1857.5	124.986	2.48671	0.0122889	66.25	1.88658	32.2
FX2_211	5	2	2	851.1	1669	123.964	9.51779	7.68944	58.4214	2.1219	32.18
FX2_662	5	2	1	888.4	2041.5	144.614	4.53352	3.37597	82.3643	1.75579	32.15
FX2_843	5	2	1	1057.4	2088.5	132.893	-2.45094	-3.24602	73.65	1.80438	32.11
FX2_1020	5	2	2	927.7	1810.2	131.236	8.76389	7.99259	63.0357	2.08193	32.1
FX2_1171	5	2	2	971.1	1941.9	136.596	5.26923	5.44531	69.3429	1.96987	32.1
FX2_181	5	2	2	904.3	1765	121.986	2.13162	1.05758	61.4786	1.9842	32
FX2_748	5	2	1	1152.2	2259.4	128.221	-16.4898	-16.0493	79.0857	1.6213	31.98
FX2_223	5	2	2	829.3	1592	115.956	6.92462	4.60014	54.4786	2.12846	31.92
FX2_179	5	2	2	924.4	1722	119.95	4.74167	3.38996	56.9714	2.10544	31.9
FX2_222	5	2	2	887.5	1782	121.286	-0.854597	-1.78369	63.8929	1.89827	31.9
FX2_149	5	2	1	890	1872	125.443	-0.314105	-2.61263	70.1429	1.78839	31.9
FX2_386	5	2	1	1048.9	2115	131.771	-6.22543	-6.77871	76.15	1.73042	31.9
FX2_417	5	2	1	1193.7	2355	141.1	-9.41422	-8.2856	82.95	1.70102	31.89
FX2_53	5	2	2	908.7	1695	122.593	8.86593	7.32655	56.1643	2.18275	31.86
FX2_190	5	2	2	1040.9	2084	138.864	-0.78793	0.479272	74.5071	1.86377	31.81
FX2_455	5	2	2	900.8	1883	126.571	-3.39652	-3.57226	70.1571	1.80411	31.8
FX2_1187	5	2	1	956.4	1741.7	116.386	4.97823	1.79229	56.0929	2.07488	31.78
FX2_187	5	2	2	922.2	1780	123.05	2.84156	1.95944	61.2714	2.00828	31.7
FX2_375	5	2	2	975.2	1931	131.129	0.925942	1.13205	68.2714	1.92069	31.7
FX2_939	5	2	1	1094.5	2308.5	152.5	0.710946	1.56751	86.7143	1.75865	31.7
FX2_582	5	2	2	1117.5	2055	125.546	-7.73925	-6.63496	66.9643	1.87482	31.68
FX2_1014	5	2	2	940.1	1828.1	127.633	4.28596	3.77889	63.4286	2.01223	31.6
FX2_597	5	2	1	1151.3	2361.5	148.493	-4.7634	-3.51152	86.4429	1.71782	31.6
FX2_229	5	2	2	1056	1915	130.179	5.45426	5.60131	61.3571	2.12165	31.54
FX2_119	5	2	2	864.1	1753	112.307	-8.57512	-9.6117	63.4929	1.76882	31.5
FX2_312	5	2	2	596.3	1427	113.079	6.43641	2.91415	59.3357	1.90574	31.5
FX2_108	5	2	2	894.2	1757	118.407	-1.28537	-2.27774	61.6286	1.9213	31.47
FX2_238	5	2	2	967.7	1785	124.886	6.57137	5.79891	58.3786	2.13924	31.46
FX2_122	5	2	2	997	1835	112.993	-8.03293	-8.42651	59.8571	1.88771	31.4
FX2_824	5	2	1	995.6	2009.5	131.914	0.00849717	-1.16089	72.4214	1.82148	31.4
FX2_892	5	2	1	1007.3	1973.6	125.75	-2.54697	-3.96639	69.0214	1.8219	31.39
FX2_1050	5	2	2	1024.6	1936.4	127.329	-0.798736	-0.442843	65.1286	1.95503	31.31
FX2_462	5	2	1	1074.2	2220.5	140.393	-5.10973	-4.76394	81.8786	1.71465	31.31
FX2_167	5	2	2	860.2	1663	112.821	-0.657869	-2.29198	57.3429	1.96749	31.3
FX2_1161	5	2	1	967.9	1858.4	127.629	6.98681	4.76632	63.6071	2.00651	31.3
FX2_563	5	2	1	1119.7	2260.5	148.186	1.70031	2.32961	81.4857	1.81855	31.3
FX2_16	5	2	2	1002.5	1990	136.857	3.10361	3.86307	70.5357	1.94025	31.21
FX2_121	5	2	2	869.1	1773	120.207	-2.10853	-2.91974	64.5643	1.86182	31.2
FX2_956	5	2	1	1049.5	2163	143.657	1.68021	1.65114	79.5357	1.8062	31.2
FX2_346	5	2	1	977.6	2034	142.543	7.66094	6.72946	75.4571	1.88906	31.15
FX2_208	5	2	2	1081.4	2064	130.564	-5.33156	-4.02264	70.1857	1.86027	31.14
FX2_25	5	2	2	842.7	1750	129.65	7.93618	6.97933	64.8071	2.00055	31.1
FX2_393	5	2	2	917.5	1749	119.786	1.9507	1.00518	59.3929	2.01684	31.1
FX2_355	5	2	1	1133.8	2182	134.421	-4.79047	-4.65272	74.8714	1.79536	31.09
FX2_130	5	2	2	960	1909	126.679	-2.45383	-2.22771	67.7857	1.86881	31.03
FX2_134	5	2	2	927.8	1750	114.9	-2.4961	-3.40533	58.7286	1.95646	31
FX2_307	5	2	2	823.2	1814.6	142.981	14.8275	14.3579	70.8143	2.01909	31
FX2_345	5	2	1	1039.1	2107	144.214	6.38179	6.01184	76.2786	1.89063	31
FX2_954	5	2	1	1009.6	2168.5	151.929	7.43615	7.49632	82.7786	1.83536	31
FX2_1225	5	2	2	850	1722	128.929	9.94852	8.83428	62.2857	2.06995	30.94
FX2_553	5	2	1	1120.4	2147.5	138.836	1.81025	1.74877	73.3643	1.89242	30.93
FX2_1089	5	2	2	1017.6	1984.3	134.757	2.2555	3.05934	69.05	1.95159	30.9
FX2_389	5	2	2	1121.2	2075	127.571	-7.19428	-5.74084	68.1286	1.87251	30.9
FX2_329	5	2	1	1112.2	2367	152.8	-2.94249	-1.4651	89.6286	1.70481	30.9
FX2_201	5	2	2	943.2	1889	127.614	-0.695658	-0.561524	67.5571	1.88898	30.83
FX2_1059	5	2	2	915.1	1715.5	113.679	-1.45346	-2.56039	57.1714	1.98838	30.8
FX2_273	5	2	2	907.9	1892	132.889	2.52636	2.69409	70.2929	1.89051	30.76
FX2_240	5	2	2	1064.7	1977	129.093	-0.380857	0.417097	65.1643	1.98104	30.75
FX2_203	5	2	2	950.7	1847	132.179	7.78211	7.64192	64.0214	2.0646	30.74
FX2_415	5	2	1	788.3	1790	122.879	-1.13214	-3.72578	71.55	1.71738	30.71
FX2_844	5	2	1	912.4	1987.5	141.057	6.73607	5.58585	76.7929	1.83685	30.7
FX2_1190	5	2	2	855.7	1793.8	126.129	1.37879	0.874254	67.0071	1.88232	30.6
FX2_146	5	2	2	860	1730	121.15	2.00099	1.03796	62.1429	1.94954	30.6
FX2_1057	5	2	2	1040.3	1887.2	118.636	-4.5607	-4.33531	60.4929	1.96115	30.5
FX2_1214	5	2	2	909.4	1676.1	118.764	6.66816	5.35594	54.7643	2.16864	30.5
FX2_443	5	2	1	1022.5	2178.5	144.393	-0.270558	-0.00565383	82.5714	1.7487	30.5
FX2_510	5	2	1	1000.3	2084.5	130.129	-7.81701	-8.20484	77.4429	1.68032	30.46
FX2_295	5	2	2	1004.2	2047.4	143.5	5.02482	6.40682	74.5143	1.92581	30.4
FX2_511	5	2	1	846.7	1905.5	140.736	9.95447	8.28753	75.6286	1.86088	30.4
FX2_54	5	2	2	845.1	1732	110.7	-9.3726	-10.2557	63.35	1.74743	30.34
FX2_735	5	2	1	966.4	2056.5	128.357	-8.98445	-9.54175	77.8643	1.64847	30.34
FX2_241	5	2	2	794.8	1677	121.564	3.59764	2.31277	63.0143	1.92915	30.3
FX2_305	5	2	2	674	1635.6	126.436	5.89917	4.27173	68.6857	1.84079	30.3
FX2_366	5	2	1	1026.1	2136	141.243	0.316626	0.336594	79.2786	1.7816	30.3
FX2_593	5	2	1	920.5	1838.5	129.779	8.39402	6.30275	65.5714	1.97919	30.25
FX2_556	5	2	1	973.4	1794.3	127.177	12.2063	9.82285	58.6357	2.16894	30.2
FX2_265	5	2	2	987.9	2053	124.914	-14.8666	-13.3694	76.0786	1.64191	30.11
FX2_526	5	2	1	1047.8	2087	130.957	-4.75521	-5.02743	74.2286	1.76424	30.11
FX2_1247	5	2	2	1057.8	2009	126.221	-6.28609	-5.08925	67.9429	1.85776	30.1
FX2_641	5	2	1	931.9	2125.5	144.143	-0.748523	-0.758048	85.2571	1.69068	30.1
FX2_1083	5	2	2	745	1623.5	114.829	-1.11502	-2.72535	62.75	1.82994	30
FX2_230	5	2	2	921.7	1903	130.014	-0.569527	-0.117702	70.0929	1.85489	30
FX2_262	5	2	2	866.6	1788	120.4	-3.30741	-3.69078	65.8143	1.82939	30
FX2_737	5	2	1	1101	2047.5	126.707	-2.96453	-3.4808	67.6071	1.87417	30
FX2_851	5	2	1	921.6	2028.7	141.807	4.49971	3.85449	79.0786	1.79324	29.91
FX2_1046	5	2	2	772.3	1743	122.571	-2.11365	-2.81989	69.3357	1.7678	29.9
FX2_501	5	2	1	922.9	1901	120.914	-5.60439	-7.15517	69.8643	1.7307	29.9
FX2_276	5	2	2	915.3	1870	128.493	0.357412	0.607136	68.1929	1.88426	29.87
FX2_1086	5	2	2	801.9	1744.8	131.507	8.16671	7.49792	67.35	1.95259	29.84
FX2_123	5	2	2	992.2	1906	124.971	-2.26328	-1.7247	65.2714	1.91464	29.8
FX2_942	5	2	1	924.4	2164	141.379	-7.12094	-6.7794	88.5429	1.59672	29.8
FX2_29	5	2	2	890.7	1895	127.314	-4.17779	-3.7248	71.7357	1.77477	29.76
FX2_849	5	2	1	792.4	1710.6	124.321	7.22724	4.32766	65.5857	1.89556	29.71
FX2_1242	5	2	2	946.1	1821.5	122.85	0.364069	0.318529	62.5286	1.9647	29.7
FX2_323	5	2	1	1055.4	2041	118.721	-12.752	-13.238	70.4	1.68638	29.7
FX2_540	5	2	1	1005	2042.5	138.5	4.31203	3.83923	74.1071	1.86892	29.67
FX2_676	5	2	1	905	1921.5	127.886	-1.26944	-2.5971	72.6071	1.76134	29.6
FX2_734	5	2	1	872.9	1840.5	132.179	8.20308	6.28972	69.1143	1.91246	29.6
FX2_92	5	2	2	924.7	1920	136.75	4.89063	5.57373	71.0929	1.92354	29.59
FX2_538	5	2	1	1133.3	2016.5	123.5	-1.91725	-2.53942	63.0857	1.95765	29.59
FX2_368	5	2	1	1002.8	2039	136.229	2.22078	1.76842	74.0143	1.84057	29.5
FX2_377	5	2	1	965.3	1950	131.479	3.01067	1.92268	70.3357	1.8693	29.5
FX2_440	5	2	1	932.3	1940.5	128.121	-1.23607	-2.39688	72.0143	1.77911	29.5
FX2_537	5	2	1	984.7	2180	134.214	-12.5216	-11.9819	85.3786	1.57199	29.5
FX2_753	5	2	1	879.1	1873.5	117.036	-9.40258	-11.0515	71.0286	1.64773	29.5
FX2_278	5	2	2	819.4	1858	128.314	-3.69086	-3.42195	74.1857	1.72964	29.4
FX2_714	5	2	2	934.2	1825	116.979	-6.408	-6.35076	63.6286	1.83846	29.4
FX2_94	5	2	2	1042.6	2045	131.507	-4.79466	-3.15839	71.6	1.83669	29.4
FX2_361	5	2	1	1024.9	2007	125.85	-4.3433	-4.96586	70.15	1.79401	29.3
FX2_1035	5	2	2	937.4	1863.9	119.821	-6.67434	-6.29033	66.1786	1.81058	29.22
FX2_140	5	2	2	828.3	1630	103.271	-9.02756	-10.3495	57.2643	1.80342	29.2
FX2_45	5	2	2	964	1911	127.786	-1.31028	-0.580414	67.6429	1.88912	29.2
FX2_629	5	2	2	936.4	1925	142.229	10.5466	11.3715	70.6143	2.01416	29.2
FX2_733	5	2	1	851.6	1802.5	117.143	-4.71281	-6.79706	67.9214	1.72468	29.2
FX2_1011	5	2	2	858.2	1704.2	119.486	2.42408	1.67501	60.4286	1.9773	29.1
FX2_1016	5	2	2	1129.8	2054.6	127.729	-4.88944	-3.09785	66.0571	1.93361	29.1
FX2_139	5	2	2	838.4	1643	115.021	2.13208	0.934308	57.4714	2.00137	29.1
FX2_189	5	2	2	995.1	1900	122.871	-3.7113	-3.02793	64.6357	1.90098	29.1
FX2_707	5	2	2	1001.4	2023.5	132.993	-3.62425	-2.06423	73.0071	1.82164	29.1
FX2_660	5	2	1	956.1	1954	116.264	-13.0099	-13.9614	71.2786	1.63113	29.09
FX2_364	5	2	1	928.2	1973	135.771	3.47551	2.67879	74.6286	1.8193	29
FX2_401	5	2	1	983.2	1943	127.436	0.471064	-0.530384	68.5571	1.85882	29
FX2_449	5	2	1	960.4	1921.5	127.793	1.46693	0.309084	68.65	1.86151	29
FX2_548	5	2	1	1061.7	2213	142.614	-2.90795	-1.99015	82.2357	1.73421	28.97
FX2_39	5	2	2	1078.3	2036	125.714	-7.99922	-6.29204	68.4071	1.83774	28.91
FX2_634	5	2	1	908.5	1840	133.157	11.0353	9.31292	66.5357	2.00129	28.9
FX2_354	5	2	1	962.8	2126	144.929	1.58269	1.91118	83.0857	1.74433	28.86
FX2_1151	5	2	2	1016.7	2103.9	136.043	-6.51864	-4.32012	77.6571	1.75184	28.84
FX2_929	5	2	1	1065.8	2212.3	145.529	0.276429	1.22959	81.8929	1.77706	28.82
FX2_599	5	2	1	940.7	1892.3	125.457	0.578064	-0.740396	67.9714	1.84573	28.81
FX2_1034	5	2	2	897.3	1805.5	125.4	1.77751	1.84746	64.8714	1.93305	28.8
FX2_1227	5	2	2	1021.3	1938.8	126.307	-2.19046	-1.14752	65.5357	1.9273	28.8
FX2_174	5	2	2	906.3	1555	103.571	1.55484	-0.180737	46.3357	2.23524	28.8
FX2_403	5	2	1	1082.1	2189	138.55	-3.91614	-3.11996	79.0643	1.75237	28.8
FX2_460	5	2	1	1144.4	2130.7	132.029	-2.35586	-1.9648	70.45	1.87407	28.8
FX2_519	5	2	1	1076.8	2179	140.836	-1.06928	-0.343416	78.7286	1.78888	28.8
FX2_1219	5	2	2	930.9	1897.7	137.529	7.8597	8.60128	69.0571	1.99152	28.78
FX2_957	5	2	1	1077	2220.5	144.307	-1.05082	-0.0264139	81.6786	1.76677	28.77
FX2_150	5	2	2	955.2	1815	110.771	-10.704	-10.5031	61.4143	1.80368	28.61
FX2_50	5	2	2	784.3	1595	114.1	2.54937	1.12661	57.9071	1.9704	28.57
FX2_170	5	2	2	983.3	1868	128.107	3.60897	4.22288	63.1929	2.02724	28.5
FX2_1218	5	2	2	867	1860.7	133.357	3.54467	4.09196	70.9786	1.87884	28.47
FX2_1082	5	2	2	910.2	1858.8	121.364	-6.08884	-5.52752	67.7571	1.79117	28.4
FX2_458	5	2	1	997.5	1947	124.386	-2.18259	-2.99327	67.8214	1.83402	28.4
FX2_679	5	2	1	1136.8	2123.5	136.321	2.14565	2.59275	70.4786	1.93423	28.4
FX2_921	5	2	1	941.7	2034.1	137.212	0.481446	0.28065	78.0286	1.75849	28.4
FX2_228	5	2	2	1026.4	1920	129.407	2.7475	3.77801	63.8286	2.02742	28.35
FX2_232	5	2	2	913.4	1748	123.15	5.19108	4.97734	59.6143	2.06578	28.33
FX2_194	5	2	2	815.3	1620	109.486	-2.62218	-3.78049	57.4786	1.90481	28.3
FX2_87	5	2	2	845.1	1652	118.25	4.93771	4.0209	57.6357	2.05168	28.3
FX2_457	5	2	1	914.1	1816.5	121.104	1.24503	-0.484207	64.4571	1.87882	28.3
FX2_268	5	2	1	912.1	1975	129.564	-3.72268	-4.29938	75.9214	1.70656	28.22
FX2_316	5	2	2	905.5	1841.5	126.714	0.477656	0.967651	66.8571	1.8953	28.2
FX2_224	5	2	2	777.7	1608	113.291	0.306005	-0.917341	59.3071	1.91024	28.17
FX2_131	5	2	2	971.1	1897	123.571	-3.98599	-3.06076	66.1357	1.86845	28.1
FX2_244	5	2	2	969.4	1917	131.093	1.769	2.84964	67.6857	1.93679	28.05
FX2_1063	5	2	2	737.9	1730	129.129	3.80655	3.50334	70.8643	1.82221	28
FX2_161	5	2	2	792.4	1643	129.357	14.1474	13.2292	60.7571	2.12909	28
FX2_292	5	2	2	777.2	1730	126.979	3.64022	3.34879	68.0571	1.86576	28
FX2_669	5	2	1	952.8	1919.5	121.464	-5.08206	-5.98827	69.05	1.75908	28
FX2_615	5	2	1	1222.2	2407.5	144.15	-9.24509	-6.68816	84.6643	1.70261	27.9
FX2_644	5	2	1	1013.9	1976.5	126.979	-1.22322	-1.68897	68.7571	1.84677	27.9
FX2_730	5	2	1	1024.8	2106.5	128.914	-9.61222	-9.15616	77.2643	1.66848	27.89
FX2_587	5	2	2	951.5	1903	128.093	-0.969724	0.0723727	67.9643	1.88471	27.81
FX2_1048	5	2	2	981.5	1814.9	117.25	-2.87665	-2.45491	59.5286	1.96964	27.8
FX2_83	5	2	2	1005	1808	120.657	2.3091	2.68599	57.3571	2.10361	27.8
FX2_452	5	2	1	981.7	1968.5	125.236	-3.94498	-4.4451	70.4857	1.77675	27.8
FX2_539	5	2	1	954.7	1957	137.907	8.30952	7.72376	71.5929	1.92627	27.8
FX2_143	5	2	2	1025.2	1879	110.314	-12.9664	-12.0536	60.9857	1.80885	27.7
FX2_993	5	2	2	805.8	1762.3	135.879	11.2573	11.2877	68.3214	1.98881	27.7
FX2_367	5	2	1	859.2	1818	125.571	2.79515	1.22478	68.4857	1.83354	27.7
FX2_571	5	2	1	1075.8	2216	138.529	-6.51522	-5.23652	81.4429	1.70094	27.7
FX2_650	5	2	1	985.4	2128	137.286	-5.06571	-4.38434	81.6143	1.68213	27.6
FX2_44	5	2	2	987.7	1985	131.814	-2.27858	-0.570807	71.2357	1.8504	27.52
FX2_900	5	2	1	923.2	2012.1	132.671	-3.16159	-3.28595	77.7786	1.70576	27.52
FX2_1075	5	2	2	956.6	1929.4	132.929	1.90926	3.22297	69.4857	1.91303	27.5
FX2_703	5	2	1	1065.9	2166.5	135.207	-6.2165	-5.23162	78.6143	1.71988	27.5
FX2_436	5	2	1	1036.1	2002.5	114.714	-14.5273	-14.6915	69.0286	1.66184	27.47
FX2_138	5	2	2	964	1966	130.693	-3.01999	-1.43166	71.5714	1.82605	27.45
FX2_186	5	2	2	994.1	1870	123.493	-0.621723	0.302109	62.5643	1.97386	27.4
FX2_314	5	2	2	906.9	1628.3	108.786	0.600485	-0.229671	51.5286	2.11117	27.4
FX2_584	5	2	2	877.6	1689.5	115.614	0.776266	0.380384	57.9929	1.9936	27.4
FX2_592	5	2	1	1024.5	2081	143.721	7.3126	7.71989	75.4643	1.9045	27.4
FX2_260	5	2	2	641.6	1373	115.379	15.5994	12.8006	52.2429	2.2085	27.37
FX2_102	5	2	2	813.9	1639	112.293	-1.49422	-2.24774	58.9357	1.90534	27.3
FX2_21	5	2	2	885.4	1875	137.479	7.39908	8.36513	70.6857	1.94493	27.3
FX2_442	5	2	1	1055.3	2160	129.779	-11.6488	-10.6567	78.9071	1.6447	27.3
FX2_667	5	2	1	916.4	1905.5	131.093	3.86427	3.03894	70.65	1.85553	27.3
FX2_726	5	2	1	1007.6	1997.5	131.743	1.45804	1.30043	70.7071	1.86322	27.3
FX2_614	5	2	2	1082.3	2283.5	141.493	-12.6803	-8.78095	85.8	1.6491	27.2
FX2_680	5	2	1	829.9	2032	138.007	-4.26711	-4.17924	85.8643	1.60727	27.2
FX2_1204	5	2	2	969.6	1698	116.879	5.98855	5.78394	52.0286	2.24643	27
FX2_308	5	2	1	984.5	2144.5	153.136	9.35782	10.3156	82.8571	1.84819	27
FX2_741	5	2	2	1064.5	2001.5	138.479	6.94307	8.91844	66.9286	2.06905	26.99
FX2_157	5	2	2	906	1878	110.757	-18.5252	-17.4455	69.4286	1.59527	26.97
FX2_1076	5	2	2	970.4	1891.7	124.064	-3.08371	-1.87579	65.8071	1.88527	26.9
FX2_1223	5	2	2	859.4	1720.1	127.414	9.07069	9.02443	61.4786	2.0725	26.9
FX2_242	5	2	2	1031.7	1905	118.9	-6.23	-4.91785	62.3786	1.9061	26.9
FX2_301	5	2	2	706.2	1327.6	105.693	12.9985	10.0192	44.3857	2.38124	26.9
FX2_57	5	2	2	875.6	1761	124.068	3.09406	3.34672	63.2429	1.96177	26.9
FX2_531	5	2	1	977.6	2013.5	125.971	-7.19247	-7.13378	73.9929	1.70248	26.9
FX2_552	5	2	1	855.5	2047	124.693	-17.5326	-17.2537	85.1071	1.46513	26.9
FX2_642	5	2	1	853.4	1898.5	136.679	6.82762	6.04689	74.65	1.83093	26.9
FX2_683	5	2	1	984.6	2204	143.343	-5.40405	-4.00109	87.1	1.64573	26.9
FX2_38	5	2	2	779.5	1590	115.664	4.29618	3.29208	57.8929	1.9979	26.86
FX2_101	5	2	2	896.1	1780	123.029	1.49368	1.90654	63.1357	1.94864	26.83
FX2_309	5	2	2	944.1	1723.6	110	-4.34302	-4.3162	55.6786	1.97563	26.8
FX2_1236	5	2	2	964.4	1893.8	124.179	-3.4523	-2.17702	66.3857	1.87056	26.7
FX2_643	5	2	2	944.4	1931.6	122.636	-9.19185	-7.65079	70.5143	1.73916	26.7
FX2_998	5	2	2	730.4	1592.6	111.293	-2.76271	-3.72252	61.5857	1.80712	26.7
FX2_281	5	2	2	946.3	1820.2	117.186	-5.18065	-4.40736	62.4214	1.87733	26.6
FX2_1237	5	2	2	894.9	1864.5	133.757	5.04506	6.1436	69.2571	1.93131	26.53
FX2_1008	5	2	2	742.1	1524.5	118.736	11.0509	9.64986	55.8857	2.12462	26.5
FX2_907	5	2	2	735.9	1932.3	134.771	-7.73755	-6.17956	85.4571	1.57706	26.5
FX2_332	5	2	1	1083.1	2162	148.279	8.11788	9.33935	77.0643	1.92409	26.5
FX2_341	5	2	1	1142.1	2379	147.593	-7.59649	-4.86071	88.35	1.67055	26.5
FX2_1156	5	2	2	1024.6	1905.5	122.407	-3.1282	-1.69868	62.9214	1.9454	26.47
FX2_591	5	2	1	913.4	1848.6	126.729	4.1325	3.13247	66.8	1.89713	26.43
FX2_418	5	2	1	954.7	1929.5	128.279	0.989551	0.582223	69.6286	1.84233	26.4
FX2_749	5	2	1	1028.1	2016.5	142.214	11.3895	11.6359	70.6	2.01437	26.3
FX2_424	5	2	1	910.1	1941.5	132.164	1.5888	1.2995	73.6714	1.79397	26.25
FX2_648	5	2	1	1100.5	2183.6	147.279	6.21305	7.66683	77.3643	1.9037	26.2
FX2_755	5	2	1	991.4	2002	122.764	-8.72828	-8.55691	72.1857	1.70067	26.18
FX2_1009	5	2	2	1022.3	2049.5	131.921	-5.80003	-3.2526	73.3714	1.79799	26.1
FX2_628	5	2	1	1191.2	2225.7	152.6	12.7155	14.4925	73.8929	2.06515	26.1
FX2_145	5	2	2	859.8	1752	125.629	4.61265	5.03697	63.7286	1.97131	26
FX2_204	5	2	2	834.3	1700	117.586	-0.330323	-0.288287	61.8357	1.90158	26
FX2_28	5	2	2	921.3	1780	124.371	4.11723	4.75753	61.3357	2.02772	26
FX2_608	5	2	1	1020.2	2030	145.086	12.7249	13.1458	72.1286	2.01149	26
FX2_37	5	2	2	854.9	1853	129.064	-0.715222	0.460754	71.2929	1.81034	25.9
FX2_524	5	2	1	964.5	1892.5	133.957	10.2764	9.74085	66.2857	2.02091	25.9
FX2_838	5	2	1	1051.7	2215.5	141.55	-4.69709	-2.94222	83.1286	1.70278	25.9
FX2_911	5	2	1	984.4	1950.6	126.286	-1.25519	-1.37441	69.0143	1.82985	25.9
FX2_75	5	2	2	933.4	1713	120.214	6.22169	6.41282	55.6857	2.1588	25.89
FX2_52	5	2	2	964.2	1854	127.743	3.44636	4.66224	63.5571	2.00989	25.86
FX2_1211	5	2	2	761.1	1567.4	103.657	-6.71827	-7.61086	57.5929	1.79983	25.8
FX2_705	5	2	2	883.6	1700.5	112.514	-2.94873	-2.8362	58.35	1.92827	25.8
FX2_904	5	2	2	977.1	1837.8	119.129	-3.14796	-2.02929	61.4786	1.93773	25.8
FX2_356	5	2	1	943.8	2031	142.971	6.60824	7.08029	77.6571	1.84106	25.8
FX2_605	5	2	1	916	1921.7	130.879	2.26801	1.95883	71.8357	1.82192	25.8
FX2_761	5	2	1	974.9	1915.5	122.579	-2.50239	-2.84578	67.1857	1.82447	25.8
FX2_895	5	2	1	1013.2	2083.6	129.9	-7.30728	-6.42598	76.4571	1.69899	25.69
FX2_1206	5	2	2	934.4	1837.9	118.186	-6.2761	-5.11147	64.5357	1.83132	25.6
FX2_692	5	2	2	1035.5	1866	112.993	-8.66988	-7.28693	59.3214	1.90476	25.6
FX2_878	5	2	1	1000.3	2161.5	140.057	-4.32909	-2.87638	82.9429	1.6886	25.6
FX2_915	5	2	1	940	1938.5	124.786	-4.01035	-4.14234	71.3214	1.74962	25.6
FX2_1176	5	2	2	989.7	2025.4	132.537	-4.83936	-2.31635	73.9786	1.79156	25.54
FX2_635	5	2	1	988.5	2044	138.464	3.30379	3.95361	75.3929	1.83657	25.5
FX2_860	5	2	1	1080	2089.8	131.679	-2.61045	-1.62887	72.1286	1.82561	25.5
FX2_1043	5	2	1	913.7	1949.5	132.343	1.27918	1.27454	73.9857	1.78876	25.4
FX2_430	5	2	1	998.5	1969	128.271	-0.0907543	0.0561133	69.3214	1.85039	25.4
FX2_506	5	2	1	773.1	1744.1	123.35	2.44816	0.936911	69.3571	1.77848	25.4
FX2_274	5	2	2	917.3	1770	130.279	10.6636	11.3968	60.9071	2.13897	25.38
FX2_520	5	2	1	1021.4	1920	120.493	-2.58697	-2.76573	64.1857	1.87725	25.33
FX2_1029	5	2	2	991.3	1872.1	121.7	-2.73401	-1.23473	62.9143	1.93438	25.3
FX2_1056	5	2	2	928.1	1709.6	116.172	2.19731	2.5203	55.8214	2.08114	25.3
FX2_1169	5	2	2	990.3	1859.9	113.579	-9.88161	-8.46941	62.1143	1.82854	25.3
FX2_235	5	2	2	932.6	1871	120.693	-6.6447	-5.16376	67.0286	1.80062	25.3
FX2_293	5	2	2	933.4	1844.2	126.179	1.1358	2.42541	65.0571	1.9395	25.3
FX2_512	5	2	1	938.4	2080	127.779	-12.9683	-12.0164	81.5429	1.56701	25.3
FX2_624	5	2	1	1002.3	2164	151.821	7.32919	8.87977	82.9786	1.82965	25.3
FX2_647	5	2	1	1038.4	1985	131.5	3.84234	4.13433	67.6143	1.94486	25.3
FX2_672	5	2	1	1000.3	2192	138.514	-8.42102	-6.67383	85.1214	1.62726	25.3
FX2_927	5	2	1	1132.7	2365.4	164.264	9.71837	12.6804	88.05	1.86558	25.3
FX2_49	5	2	2	860.1	1807	128.029	2.38935	3.41789	67.6357	1.89291	25.22
FX2_1065	5	2	2	992.8	1923.2	112.321	-16.3263	-14.4366	66.4571	1.69013	25.2
FX2_357	5	2	1	1090.6	2038	141.357	11.9448	12.6429	67.6714	2.08887	25.2
FX2_413	5	2	1	1005.8	1921.5	131.657	7.65302	7.51734	65.4071	2.01289	25.2
FX2_431	5	2	1	944.2	1887.5	133.743	9.44582	9.05808	67.3786	1.98495	25.2
FX2_868	5	2	1	1054	2346.5	166.157	9.10558	11.9626	92.3214	1.79977	25.2
FX2_1058	5	2	2	958.7	1895.8	114.421	-13.6686	-11.9553	66.9357	1.70942	25.11
FX2_766	5	2	1	863.9	1757	118.229	0.834484	-0.479003	63.7929	1.85332	25.1
FX2_773	5	2	1	883.6	1987.5	135.55	-0.243154	0.0978516	78.85	1.71909	25.1
FX2_943	5	2	1	920.6	1928.5	131.821	2.87433	2.80141	71.9929	1.83103	25.1
FX2_1228	5	2	2	982	1846.3	122.732	-0.008885	1.38503	61.7357	1.98802	25
FX2_255	5	2	2	908.1	1754	117.864	-0.869577	-0.135881	60.4214	1.9507	24.94
FX2_1155	5	2	2	851.6	1693.8	115.636	-0.881366	-0.585487	60.1571	1.92223	24.9
FX2_248	5	2	2	754.3	1598	118.571	5.25805	4.82712	60.2643	1.96752	24.9
FX2_55	5	2	2	910.6	1900	120.779	-10.1193	-8.32861	70.6714	1.70902	24.9
FX2_1162	5	2	1	961.2	1865.3	127.95	6.38638	5.93686	64.5786	1.98131	24.85
FX2_910	5	2	2	891	1726.5	123.986	6.70337	7.2724	59.6786	2.07756	24.8
FX2_250	5	2	2	882.9	1742	122.414	3.41348	4.10815	61.3643	1.99488	24.74
FX2_221	5	2	2	889.2	1605	97.0857	-10.0242	-10.315	51.1286	1.89885	24.73
FX2_390	5	2	1	929.8	1794	114.379	-2.78664	-3.71211	61.7286	1.85293	24.7
FX2_841	5	2	1	1017.1	2239	138.543	-11.4515	-9.21328	87.2786	1.58736	24.7
FX2_869	5	2	1	921.3	1894.5	125.543	-0.511046	-0.714108	69.5143	1.806	24.68
FX2_994	5	2	2	904.3	1937.9	123.579	-10.8264	-8.68632	73.8286	1.67386	24.6
FX2_325	5	2	1	990.3	1946	139	12.147	12.3433	68.2643	2.0362	24.6
FX2_220	5	2	2	817.1	1645	115.057	0.92364	0.959976	59.1357	1.94565	24.51
FX2_1010	5	2	2	874.1	1705.5	118.979	2.61222	3.10559	59.3857	2.00349	24.5
FX2_1038	5	2	2	940.4	1900.4	142.214	12.8034	14.7092	68.5714	2.07396	24.5
FX2_1221	5	2	2	931.8	1870.7	126.05	-1.30313	0.38922	67.0643	1.87954	24.5
FX2_124	5	2	2	1004.2	1844	112.85	-8.56452	-7.04951	59.9857	1.88128	24.5
FX2_607	5	2	1	929.9	2041.5	141.436	3.47998	4.37182	79.4	1.78131	24.5
FX2_213	5	2	2	622.7	1352	107.021	8.10292	5.92027	52.0929	2.05444	24.44
FX2_69	5	2	2	933.3	1798	124.057	2.89741	4.08609	61.7643	2.00856	24.44
FX2_932	5	2	1	1009.9	2178.9	138.65	-6.69608	-4.77308	83.5	1.66048	24.3
FX2_995	5	2	1	1004.3	1920.5	130.243	6.24589	6.34329	65.4429	1.99018	24.3
FX2_296	5	2	2	893.5	1820.1	128.329	3.2831	4.68571	66.1857	1.93892	24.2
FX2_1042	5	2	1	959.1	2108.1	141.25	-0.787681	0.658927	82.0714	1.72106	24.2
FX2_863	5	2	1	1305.8	2441.6	141.707	-10.163	-6.38704	81.1286	1.7467	24.2
FX2_1150	5	2	2	946.5	1897.8	120.321	-8.55957	-6.58039	67.95	1.77073	24.16
FX2_253	5	2	2	990.6	1934	126.993	-2.67374	-0.421825	67.3857	1.88457	24.13
FX2_23	5	2	2	915.1	1736	110.807	-6.05375	-5.2074	58.6357	1.88976	24.04
FX2_583	5	2	2	926.2	1811.5	133.314	10.6567	12.0474	63.2357	2.10821	24.04
FX2_1226	5	2	2	840.8	1606.6	116.671	6.98361	6.87661	54.7	2.13293	24.03
FX2_303	5	2	2	816.2	1700.1	119.914	1.07471	1.64655	63.1357	1.89931	24
FX2_663	5	2	1	1018.9	2270.5	149.443	-3.0875	-0.441649	89.4	1.67162	24
FX2_772	5	2	1	927.5	1858.5	129.393	6.68232	6.40498	66.5	1.94576	24
FX2_871	5	2	1	901.9	1888.3	123.486	-3.03615	-3.1055	70.4571	1.75264	24
FX2_1207	5	2	2	706.1	1642.5	113.986	-5.52468	-5.40179	66.8857	1.70419	23.98
FX2_251	5	2	2	986.2	1832	115	-6.32472	-4.75425	60.4143	1.90352	23.96
FX2_875	5	2	1	1008.9	2110.6	141.957	2.26983	3.80313	78.6929	1.80394	23.96
FX2_595	5	2	1	943.5	2054.5	128.714	-9.63419	-8.49888	79.3571	1.62196	23.94
FX2_118	5	2	2	896.6	1696	120.586	6.16119	6.7522	57.1	2.11183	23.9
FX2_168	5	2	2	829.5	1701	116.993	-1.25042	-0.641548	62.25	1.8794	23.9
FX2_169	5	2	2	934.5	1792	114.679	-5.91491	-4.62473	61.25	1.8723	23.9
FX2_533	5	2	1	822.6	1908	136.779	4.56085	4.64309	77.5286	1.76424	23.9
FX2_645	5	2	1	984.4	2060.5	133.871	-2.88147	-1.68811	76.8643	1.74166	23.9
FX2_445	5	2	2	841.1	1705	115.157	-2.83743	-2.18301	61.7071	1.86619	23.85
FX2_1153	5	2	2	957.1	1824.5	128.579	6.40073	7.95486	61.9571	2.07528	23.8
FX2_338	5	2	1	1092.9	2226	139.564	-5.43097	-3.01315	80.9357	1.72438	23.7
FX2_606	5	2	1	1037.7	2100	142.729	5.40938	6.94006	75.8786	1.88101	23.7
FX2_225	5	2	2	974.7	1825	120.914	-0.408427	1.18472	60.7357	1.99083	23.68
FX2_882	5	2	1	987.6	2116.3	148.979	7.71913	9.38675	80.6214	1.84788	23.6
FX2_554	5	2	1	1005.5	2014.5	132.436	0.618744	1.59356	72.0714	1.83756	23.51
FX2_17	5	2	2	790.9	1733	120.157	-2.74242	-1.80611	67.2929	1.78559	23.5
FX2_35	5	2	2	988.3	1836	130.043	8.48905	10.2113	60.55	2.14769	23.5
FX2_65	5	2	2	1015.2	1961	121.15	-9.5216	-6.90636	67.5571	1.7933	23.5
FX2_708	5	2	2	1004.6	1906.5	135.757	9.11461	11.3416	64.4214	2.10733	23.5
FX2_414	5	2	1	965.1	1828.5	124.607	6.33644	5.98556	61.6714	2.0205	23.5
FX2_1224	5	2	2	906.1	1603.8	104.657	-1.49759	-1.43949	49.8357	2.10004	23.41
FX2_640	5	2	1	1021.4	2005.5	127.443	-2.80438	-1.86192	70.2929	1.81303	23.4
FX2_673	5	2	1	1127.2	2099	142.343	9.71743	11.3279	69.4143	2.05063	23.4
FX2_532	5	2	1	909.2	1696	93.7357	-16.2145	-17.4992	56.2	1.6679	23.39
FX2_336	5	2	1	1102.6	2146	133.636	-4.18312	-2.21789	74.5286	1.79308	23.3
FX2_339	5	2	1	867.6	1973	138.029	2.63641	3.3522	78.9571	1.74815	23.3
FX2_996	5	2	2	791.3	1660	132.571	15.867	16.3542	62.05	2.13653	23.2
FX2_340	5	2	1	1066.2	2208	147.25	2.37736	4.80168	81.5571	1.80548	23.2
FX2_639	5	2	1	926.9	2016.5	130.6	-5.41273	-4.35134	77.8286	1.67805	23.2
FX2_952	5	2	1	1122.5	2231.8	149.464	5.51574	8.10859	79.2357	1.88632	23.2
FX2_103	5	2	2	872.3	1700	110.371	-5.62166	-4.81855	59.1214	1.86686	23.19
FX2_209	5	2	2	902.2	1735	119.857	2.42589	3.52637	59.4857	2.01489	23.05
FX2_1093	5	2	2	683	1547.8	100.122	-12.5021	-12.8258	61.7714	1.62085	23.02
FX2_1006	5	2	2	1015.4	2092.8	123.436	-18.264	-14.5838	76.9571	1.60395	23
FX2_141	5	2	2	801.1	1660	115.186	-1.02445	-0.480781	61.35	1.87752	23
FX2_259	5	2	2	767.2	1560	112.771	3.33034	3.15249	56.6286	1.99142	22.93
FX2_1005	5	2	2	700.9	1513.2	102.357	-6.4284	-6.96736	58.0214	1.76413	22.9
FX2_1200	5	2	2	981.6	1817.5	113.486	-6.85449	-5.10524	59.7071	1.90071	22.9
FX2_632	5	2	1	1115.1	2066	126.793	-3.69926	-2.18775	67.9214	1.86676	22.9
FX2_1188	5	2	2	737.2	1522.6	108.536	0.766991	0.31706	56.1	1.93468	22.88
FX2_247	5	2	2	792.4	1697	126.186	6.40592	7.2555	64.6143	1.95291	22.85
FX2_205	5	2	2	951.4	1590	104.907	2.2091	2.3699	45.6143	2.29987	22.7
FX2_646	5	2	1	892.8	2090.5	132.886	-11.0792	-9.36428	85.55	1.55331	22.7
FX2_272	5	2	2	897.7	1852	125.25	-2.26751	-0.229432	68.1643	1.83747	22.68
FX2_227	5	2	2	842.6	1704	118.107	0.272949	1.24645	61.5286	1.91955	22.63
FX2_731	5	2	1	1001.4	1864.5	113.086	-6.35817	-6.20534	61.65	1.83432	22.6
FX2_780	5	2	1	994	1887	125.1	3.38836	3.70012	63.7857	1.96125	22.6
FX2_1068	5	2	2	903.6	1740.9	126.329	8.47079	9.76098	59.8071	2.11227	22.5
FX2_257	5	2	2	868.5	1677	128.571	14.3288	15.149	57.75	2.22635	22.5
FX2_997	5	2	2	1059.1	1930.5	117.306	-8.55845	-5.88636	62.2429	1.88466	22.5
FX2_1217	5	2	2	946.8	1572.8	103.836	2.35872	2.44986	44.7143	2.3222	22.49
FX2_277	5	2	2	875.3	1737	121.821	2.85707	4.13888	61.55	1.97923	22.4
FX2_613	5	2	1	1121.4	2163	141.936	3.66835	5.994	74.4	1.90774	22.4
FX2_913	5	2	1	1039	2089.3	126.621	-9.73602	-7.93329	75.0214	1.6878	22.4
FX2_1067	5	2	2	797.3	1667.2	112.35	-4.66121	-3.90082	62.1357	1.80814	22.38
FX2_275	5	2	2	820.4	1917	126.343	-10.581	-7.99747	78.3286	1.61299	22.32
FX2_166	5	2	2	831.1	1722	111.843	-8.0939	-6.90799	63.6357	1.75755	22.31
FX2_1157	5	2	2	1030.1	1930.8	118.057	-9.31883	-6.59509	64.3357	1.83502	22.3
FX2_1196	5	2	2	904	1775.5	112.064	-8.69001	-7.09757	62.25	1.80023	22.3
FX2_665	5	2	1	1069.5	2111	136.243	-0.358803	1.62578	74.3929	1.8314	22.3
FX2_350	5	2	1	926.3	1909	133.293	6.27532	6.8177	70.1929	1.89895	22.28
FX2_719	5	2	1	871.1	1855	117.857	-7.43098	-7.2694	70.2786	1.677	22.22
FX2_30	5	2	1	739.1	1714	124.993	4.92061	4.03563	69.6357	1.79495	22.2
FX2_588	5	2	2	999.2	1870	126.8	2.94596	5.28642	62.2	2.03859	22.1
FX2_407	5	2	1	996.8	2050.5	136.4	1.12111	2.72605	75.2643	1.81228	22.1
FX2_617	5	2	1	1081.5	2187.5	134.629	-7.74335	-5.16797	79	1.70416	22.1
FX2_702	5	2	1	685.2	1583.4	124.1	12.3949	10.5642	64.1571	1.93431	22.1
FX2_858	5	2	1	832.3	1712.3	131.093	15.8721	15.0291	62.8571	2.08557	22.1
FX2_320	5	2	2	831.2	1699	132.571	14.5831	15.6856	61.9857	2.13874	22
FX2_116	5	2	2	885.6	1692	110.971	-3.67262	-2.57912	57.6	1.92659	21.9
FX2_535	5	2	1	815.1	1814	139.907	15.2294	15.169	71.35	1.96086	21.9
FX2_159	5	2	2	874.3	1819	120.214	-5.71474	-3.69653	67.4786	1.78152	21.85
FX2_193	5	2	2	862.7	1725	122.329	3.73844	5.09075	61.5929	1.98608	21.8
FX2_620	5	2	1	884.8	1805	123.532	3.15216	3.07033	65.7286	1.87943	21.8
FX2_698	5	2	1	1061.8	1986.5	127.743	1.16048	2.40072	66.05	1.93403	21.8
FX2_1066	5	2	2	908.3	1624.5	104.129	-3.66472	-2.99936	51.1571	2.03546	21.7
FX2_1202	5	2	2	901.1	1809.3	117.036	-6.71363	-4.71899	64.8714	1.80412	21.7
FX2_453	5	2	1	890.1	1775	121.036	3.4533	3.18391	63.2071	1.91491	21.7
FX2_884	5	2	1	1048.6	2136.4	139.221	-0.57948	1.7423	77.7	1.79178	21.7
FX2_399	5	2	1	714.2	1795	127.236	-0.946035	-1.10135	77.2	1.64813	21.64
FX2_428	5	2	1	943.6	1897.5	123.884	-1.28447	-0.639366	68.1357	1.81819	21.6
FX2_651	5	2	1	1008.9	2092.5	137.793	-0.380184	1.65598	77.4	1.78027	21.6
FX2_1081	5	2	2	928.6	1788.6	104.743	-15.8645	-13.9749	61.4286	1.70512	21.56
FX2_760	5	2	1	1061.7	2117	132.264	-5.24057	-3.01139	75.3786	1.75467	21.54
FX2_743	5	2	1	964.2	1874.6	107.693	-14.4992	-13.9897	65.0286	1.65609	21.51
FX2_1085	5	2	2	859.3	1619	109.586	-0.218182	0.446405	54.2643	2.01948	21.5
FX2_674	5	2	1	1189.7	2089	131.9	3.3343	5.38564	64.2357	2.05337	21.5
FX2_137	5	2	2	919.1	1876	118.093	-10.3535	-7.79764	68.35	1.72777	21.4
FX2_432	5	2	1	759.3	1510.8	109.521	7.69838	5.55049	53.6786	2.04032	21.4
FX2_721	5	2	1	952.8	1957.5	123.186	-6.55106	-5.42396	71.7643	1.71653	21.4
FX2_823	5	2	1	1002.6	2021.5	130.636	-1.91648	-0.323524	72.7786	1.79497	21.38
FX2_1013	5	2	2	958.1	1844.9	119.793	-4.04969	-1.68181	63.3429	1.89118	21.3
FX2_596	5	2	1	982.6	1839	118.957	0.696126	1.02452	61.1714	1.94465	21.25
FX2_192	5	2	2	807.1	1548	102.956	-3.46291	-3.25744	52.9214	1.94544	21.22
FX2_736	5	2	1	958.1	2014.5	128.429	-5.8185	-4.23269	75.4571	1.70201	21.2
FX2_1179	5	2	2	905	1792.3	116.957	-5.1619	-3.11205	63.3786	1.84537	21.04
FX2_363	5	2	1	940.9	1753	112.579	-0.568821	-0.805555	58.0071	1.94077	21.03
FX2_720	5	2	1	974.1	1917	124.407	-0.840659	0.106029	67.35	1.84717	21.01
FX2_177	5	2	2	942.5	1728	110.55	-4.24516	-2.62976	56.1071	1.97034	20.97
FX2_246	5	2	1	791.9	1802	131.157	6.31572	6.43011	72.15	1.81784	20.9
FX2_633	5	2	1	947.3	2091	135.95	-5.26164	-3.05561	81.6929	1.66416	20.9
FX2_938	5	2	1	797.5	1781.5	115.329	-7.49851	-7.53056	70.2857	1.64085	20.9
FX2_64	5	2	2	868.2	1626	114.7	4.75334	5.65836	54.1286	2.11903	20.8
FX2_609	5	2	1	911.6	1897	130.129	3.36971	4.21914	70.3857	1.84879	20.8
FX2_859	5	2	1	964.5	2085.4	137.571	-2.2883	-0.0931761	80.0643	1.71826	20.8
FX2_1069	5	2	2	1030.7	1956.7	122.95	-6.56677	-3.23199	66.1429	1.85886	20.7
FX2_32	5	2	2	828.6	1845	131.743	1.30071	3.80236	72.6	1.81464	20.7
FX2_931	5	2	1	1167.5	2332.9	132.299	-17.7379	-13.773	83.2429	1.58931	20.7
FX2_1090	5	2	2	786.2	1678.3	114.279	-4.23204	-2.94304	63.7214	1.79341	20.69
FX2_1148	5	2	2	961.4	1859.4	111.093	-13.8004	-11.1441	64.1429	1.73196	20.61
FX2_1185	5	2	2	1084.5	1982.7	117.043	-11.8915	-8.31306	64.1571	1.82432	20.5
FX2_602	5	2	1	1025.9	2148	146.857	4.91756	7.66642	80.15	1.83228	20.4
FX2_653	5	2	1	946.8	2088	142.35	1.36398	3.6823	81.5143	1.74632	20.4
FX2_226	5	2	2	880.7	1711	117.643	1.14652	2.7872	59.3071	1.98362	20.36
FX2_906	5	2	2	828.7	1708.2	116.421	-2.47078	-0.864416	62.8214	1.85321	20.36
FX2_1032	5	2	2	988.1	1795.3	102.979	-15.1632	-12.8768	57.6571	1.78605	20.3
FX2_4	5	2	2	762.2	1615	116.771	2.41355	3.33824	60.9143	1.91698	20.3
FX2_1167	5	2	1	835.6	1857.4	138.65	11.3544	12.0383	72.9857	1.89969	20.3
FX2_744	5	2	1	917.1	1870.5	119.807	-4.44281	-3.64805	68.1	1.75928	20.3
FX2_944	5	2	1	926.2	2123.5	144.521	-0.495145	2.0984	85.5214	1.68989	20.3
FX2_872	5	2	1	806.4	1816.5	127.257	1.92718	2.32608	72.15	1.76379	20.24
FX2_728	5	2	1	931	1984.5	131.5	-1.61796	0.0181946	75.25	1.74751	20.2
FX2_1073	5	2	2	1074.4	2134.6	127.107	-15.0497	-10.3094	75.7286	1.67846	20.15
FX2_315	5	2	2	915.1	1742.4	131.329	13.9281	15.8729	59.0929	2.22241	20.1
FX2_774	5	2	1	970.6	2000	113.993	-18.398	-16.6194	73.5286	1.55032	20.1
FX2_867	5	2	1	983.6	2097.4	135.679	-4.20481	-1.73593	79.5571	1.70542	20.1
FX2_1174	5	2	2	751	1675.7	118.45	-1.61529	-0.180001	66.05	1.79334	20.03
FX2_1028	5	2	2	845.3	1656.5	113.651	-0.0320216	1.30098	57.9429	1.96143	20
FX2_1052	5	2	2	809.6	1407.7	92.85	-1.52454	-2.02098	42.7214	2.17338	20
FX2_300	5	2	2	848.5	1715.1	119.321	0.848156	2.60603	61.9	1.92765	20
FX2_132	5	2	2	856.6	1741	111.928	-8.32194	-6.32157	63.1714	1.77181	19.8
FX2_297	5	2	2	734.8	1468.7	108.943	5.63863	5.614	52.4214	2.07821	19.8
FX2_695	5	2	1	903.1	1607.8	97.1786	-5.63015	-6.5949	50.3357	1.93061	19.8
FX2_1210	5	2	2	949.9	2038.5	129.786	-10.7294	-6.53197	77.7571	1.66912	19.6
FX2_42	5	2	2	783.8	1523	109.392	3.92522	4.37216	52.8	2.07182	19.6
FX2_941	5	2	1	1049.6	2216.6	131.214	-15.233	-11.769	83.3571	1.57412	19.53
FX2_1060	5	2	2	723.4	1653	116.707	-2.82404	-1.42174	66.4	1.75764	19.5
FX2_1212	5	2	2	825.9	1730.4	122.821	1.91193	3.90774	64.6071	1.90105	19.5
FX2_657	5	2	1	900.6	1965.5	120.721	-12.3554	-10.6723	76.0643	1.5871	19.5
FX2_1165	5	2	2	986.3	1890.4	116.421	-9.80503	-6.60027	64.5786	1.80279	19.4
FX2_1192	5	2	2	705.2	1616.7	115.714	-1.65195	-0.494596	65.1071	1.77729	19.4
FX2_14	5	2	2	665.6	1577	121.014	5.0361	5.88716	65.1	1.8589	19.4
FX2_66	5	2	1	958.4	1815	115.982	-1.49448	-0.847931	61.1857	1.89558	19.4
FX2_67	5	2	2	816.8	1679	125.886	8.86059	10.5272	61.5857	2.04407	19.33
FX2_1244	5	2	2	968	1935	115.486	-15.4209	-11.8751	69.0714	1.67198	19.3
FX2_917	5	2	1	940.7	2103.5	143.089	0.491979	3.21298	83.0571	1.72278	19.3
FX2_901	5	2	1	998.6	2095.1	132.414	-6.50577	-3.81118	78.3214	1.69065	19.2
FX2_950	5	2	1	1084.9	2165.7	144.536	4.15898	7.35649	77.2	1.87222	19.2
FX2_1026	5	2	2	826.2	1651.5	116.436	2.21141	3.74286	58.95	1.97516	19.1
FX2_334	5	2	1	802	1736	116.743	-2.01316	-1.89191	66.7143	1.74989	19.1
FX2_142	5	2	2	1022.4	1773	104.107	-10.4106	-7.92965	53.6143	1.94178	19
FX2_914	5	2	1	1172.2	2275.6	133.1	-11.9241	-7.89534	78.8143	1.68878	18.97
FX2_1023	5	2	2	1009.4	1930.6	126.386	-2.03343	1.62089	65.8	1.92076	18.8
FX2_704	5	2	1	857.3	1911	131.579	0.874369	2.34758	75.2643	1.74822	18.8
FX2_1208	5	2	2	775.6	1640	108.85	-6.9521	-5.42936	61.7429	1.76296	18.76
FX2_258	5	2	2	969.6	1735	114.714	0.706511	2.97134	54.6714	2.09825	18.75
FX2_1154	5	2	2	949.2	1722.8	108.634	-5.38226	-3.20698	55.2571	1.96598	18.74
FX2_740	5	2	2	953.2	1757.5	97.9429	-18.794	-16.3314	57.45	1.70484	18.6
FX2_879	5	2	1	861.3	1836.5	124.214	-0.0141063	0.979657	69.6571	1.78322	18.6
FX2_153	5	2	2	944.2	1631	117.343	10.8172	12.3755	49.0571	2.39196	18.57
FX2_856	5	2	1	870.6	2056	129.614	-12.594	-10.005	84.6714	1.53079	18.5
FX2_1000	5	2	2	720.2	1648.9	105.107	-14.2373	-12.5722	66.3357	1.58447	18.4
FX2_1235	5	2	2	867.3	1850.4	121.993	-6.93703	-3.74683	70.2214	1.73726	18.3
FX2_284	5	2	2	1073.1	2048.8	131.704	-3.34739	1.28368	69.6929	1.88978	18.3
FX2_610	5	2	1	1063.1	2064	136.157	3.15551	5.87746	71.4929	1.90449	18.3
FX2_894	5	2	1	843.4	1908.7	129.957	-1.26145	0.32605	76.0929	1.70788	18.3
FX2_1172	5	2	1	819.4	1698.4	112.607	-2.09118	-2.0127	62.7857	1.79352	18.26
FX2_661	5	2	1	937.6	2003.5	132.979	-1.39586	0.910446	76.1357	1.7466	18.2
FX2_953	5	2	1	942.3	1989.5	137.957	4.99782	7.21879	74.8	1.84435	18.15
FX2_1194	5	2	1	1027.5	2122.2	139.236	-0.464727	2.71989	78.1929	1.78067	18.09
FX2_1213	5	2	2	791.3	1820.4	126.436	-3.8248	-0.809349	73.5071	1.72005	18.08
FX2_359	5	2	1	880.4	1810	118.629	-2.39632	-1.43085	66.4	1.78657	18.01
FX2_1002	5	2	2	907.1	1560.7	100	-2.4586	-1.2676	46.6857	2.14198	18
FX2_1039	5	2	2	894.1	1711.3	101.919	-13.9233	-11.6198	58.3714	1.74605	17.9
FX2_1246	5	2	2	987.9	1850.7	131.114	8.30461	11.6275	61.6286	2.12749	17.9
FX2_319	5	2	2	809.5	1631.8	112.886	-0.513691	1.19005	58.7357	1.92193	17.9
FX2_581	5	2	1	1079.3	2120	133.229	-3.62022	-0.396365	74.3357	1.79226	17.9
FX2_1044	5	2	1	699.4	1727.5	118.014	-5.20232	-4.82642	73.4357	1.60704	17.8
FX2_778	5	2	1	807.9	1716	106.136	-10.6317	-10.3062	64.8643	1.63627	17.8
FX2_840	5	2	1	786.1	1522	108.857	7.42632	6.33235	52.5643	2.07093	17.8
FX2_215	5	2	2	766.6	1549	110.293	1.75539	2.88587	55.8857	1.97354	17.73
FX2_19	5	2	2	782.1	1764	122.807	-3.1572	-0.449777	70.1357	1.75099	17.7
FX2_72	5	2	2	867.5	1712	119.171	1.92199	4.28765	60.3214	1.97561	17.66
FX2_60	5	2	2	667.4	1385	116.414	16.8895	16.8293	51.2571	2.27118	17.5
FX2_1040	5	2	2	902.8	1730.2	111.956	-5.03953	-2.4642	59.1	1.89436	17.4
FX2_1152	5	2	2	869.9	1735.7	108.786	-10.3427	-7.736	61.8429	1.75907	17.4
FX2_738	5	2	1	1035	2059	122.929	-11.0996	-8.12175	73.1429	1.68066	17.2
FX2_924	5	2	1	1018.1	2085.7	132.014	-5.11682	-1.95235	76.2571	1.73117	17.2
FX2_84	5	2	2	859.2	1737	115.471	-4.30899	-1.59418	62.7	1.84165	17.02
FX2_165	5	2	2	681.8	1529	106.979	-4.1062	-2.96064	60.5143	1.76782	17
FX2_754	5	2	1	937.9	1812.5	130.764	12.4539	13.7436	62.4714	2.09319	16.91
FX2_1036	5	2	2	763.2	1635.2	112.164	-3.85549	-1.87496	62.2857	1.8008	16.9
FX2_898	5	2	1	847.5	1988.8	133.721	-4.02451	-1.46332	81.5214	1.64032	16.8
FX2_310	5	2	2	1013.8	1967.7	126.586	-4.71933	-0.240354	68.1357	1.85785	16.7
FX2_697	5	2	1	1132	2253	134.014	-11.2096	-6.7056	80.0714	1.67368	16.6
FX2_327	5	2	1	1165.5	2387	155.514	0.874865	6.33693	87.25	1.7824	16.5
FX2_626	5	2	1	985.3	2230	132.693	-18.1901	-13.8265	88.9071	1.49249	16.5
FX2_767	5	2	1	895	1983.5	129.571	-5.30327	-2.69157	77.75	1.66651	16.5
FX2_958	5	2	1	1169.2	2265.1	139.3	-5.00534	-0.38985	78.2786	1.77954	16.5
FX2_1233	5	2	2	883.5	2002.4	136.857	-4.02817	0.75811	79.9214	1.7124	16.4
FX2_264	5	2	2	673.5	1560	111.793	-2.34429	-0.813686	63.3214	1.76548	16.4
FX2_311	5	2	2	1037.4	1959.1	129.791	0.416954	4.91823	65.8357	1.97144	16.4
FX2_725	5	2	1	980	1948.5	121.321	-6.26847	-3.86556	69.1786	1.75374	16.4
FX2_579	5	2	1	930.6	1804	124.617	6.65067	8.04088	62.3857	1.99753	16.3
FX2_1064	5	2	1	827	1796.2	121.85	-0.722607	0.609078	69.2286	1.76011	16.22
FX2_1245	5	2	2	955.8	1860.8	111.264	-14.0324	-10.1624	64.6429	1.72122	16.1
FX2_928	5	2	1	764.8	1822.8	132.031	4.06113	5.60068	75.5714	1.74711	16.1
FX2_1061	5	2	1	876.5	1928.9	137.9	6.66886	9.00563	75.1714	1.83447	16.06
FX2_11	5	2	1	928.8	1931.5	129.007	0.226788	2.60749	71.6214	1.80124	16
FX2_282	5	2	2	842.8	1654.6	117.307	3.6588	6.07251	57.9857	2.02304	15.9
FX2_822	5	2	1	853.3	1740	107.95	-8.54681	-7.52799	63.3357	1.70441	15.9
FX2_745	5	2	1	850	1832.5	119.693	-4.77281	-3.03566	70.1786	1.70555	15.7
FX2_1181	5	2	2	942.3	1905.7	116.907	-12.8521	-8.4693	68.8143	1.69888	15.37
FX2_945	5	2	1	909.9	1888.6	129.129	2.98933	5.23162	69.9071	1.84714	15.36
FX2_46	5	2	2	891.7	1700	104.7	-10.3105	-7.39459	57.7357	1.81344	15.3
FX2_343	5	2	1	1183.4	2242	128.636	-13.0104	-8.20827	75.6143	1.70121	15.2
FX2_1078	5	2	2	674.1	1552.8	109.121	-4.37328	-2.56149	62.7643	1.73859	15.15
FX2_288	5	2	2	943.8	1929.8	131.779	0.0715174	4.72503	70.4286	1.8711	15
FX2_321	5	2	2	789.4	1469	102.293	1.69436	2.97618	48.5429	2.10727	15
FX2_876	5	2	1	691.3	1643.5	115.779	-0.724334	-0.215904	68.0143	1.70227	15
FX2_750	5	2	1	1037.7	1975	112.193	-14.6629	-11.6369	66.95	1.67577	14.8
FX2_1164	5	2	1	825.3	1849.9	125.071	-2.11553	0.00803221	73.1857	1.70896	14.7
FX2_1168	5	2	1	965.6	1983.4	122.443	-8.81198	-5.69065	72.7	1.68422	14.63
FX2_1234	5	2	2	825.8	1788.5	124.043	-1.77675	1.94717	68.7643	1.80388	14.6
FX2_637	5	2	1	923	1925.1	125.764	-2.7746	-0.0665129	71.5786	1.75701	14.6
FX2_1231	5	2	2	984.3	1936.1	127.357	-2.80802	2.01959	67.9857	1.87329	14.54
FX2_664	5	2	1	788.6	1837.5	111.871	-16.1329	-14.0539	74.9214	1.49318	14.5
FX2_746	5	2	1	936.5	1845	125.781	4.66514	6.85747	64.8929	1.93829	14.4
FX2_896	5	2	1	737.2	1562.1	99.98	-7.309	-7.19253	58.9214	1.69684	14.3
FX2_854	5	2	1	880.9	1849.2	120	-4.30113	-2.03667	69.1643	1.735	14.2
FX2_1193	5	2	1	821.6	1818	121.014	-3.67109	-1.62017	71.1714	1.70032	14.11
FX2_1088	5	2	2	822.4	1533.9	88.2286	-16.2251	-14.1886	50.8214	1.73605	14
FX2_937	5	2	1	914.8	1929	121.486	-7.79953	-4.8781	72.4429	1.67699	13.9
FX2_960	5	2	1	1068.1	2152.3	139.293	-0.831434	3.68689	77.4429	1.79865	13.9
FX2_959	5	2	1	909.5	1935.1	130.329	0.260178	3.24286	73.2571	1.77906	13.83
FX2_883	5	2	1	839.1	1837.6	112.543	-12.9064	-10.5929	71.3214	1.57797	13.67
FX2_1001	5	2	2	866.3	1610.6	103.636	-5.10417	-2.38812	53.1643	1.94935	13.6
FX2_185	5	2	2	797.8	1574	102.493	-6.5983	-4.14405	55.4429	1.84862	13.5
FX2_951	5	2	1	1080.2	2191.9	133.986	-8.82054	-3.81029	79.4071	1.68733	13.1
FX2_1205	5	2	2	791.3	1645.2	118.121	2.66998	5.77427	60.9929	1.93664	13
FX2_777	5	2	1	847.8	1839	116.707	-8.41805	-5.88677	70.8	1.64841	12.9
FX2_903	5	2	1	879.5	1885.8	120.407	-7.04585	-4.11897	71.8786	1.67515	12.7
FX2_1180	5	2	1	797.1	1854.2	124.164	-4.8172	-2.11109	75.5071	1.6444	12.61
FX2_1015	5	2	2	933.1	1693.9	118	5.6031	9.20678	54.3429	2.1714	12.6
FX2_286	5	2	2	735.4	1428.9	105.686	5.80048	7.40581	49.5357	2.13353	12.6
FX2_1209	5	2	2	586.5	1337.5	100.5	1.03448	1.91327	53.6429	1.8735	12.5
FX2_1173	5	2	2	859.6	1743.1	109.6	-10.675	-6.68198	63.1071	1.73673	12.4
FX2_1074	5	2	2	906.3	1672.9	102.75	-9.23297	-5.70743	54.7571	1.87647	12.3
FX2_40	5	2	2	725.2	1608	109.993	-5.63083	-2.6306	63.0571	1.74434	12.29
FX2_1166	5	2	2	987.2	1884.6	113.436	-12.2577	-7.17073	64.1	1.76967	12.2
FX2_15	5	2	2	772.9	1751	128.15	2.81898	6.89895	69.8643	1.83427	12.2
FX2_946	5	2	1	1164.4	2211.1	130.064	-9.99135	-4.57679	74.7643	1.73966	12.1
FX2_1070	5	2	1	831.1	1862.2	126.857	-1.07157	1.85487	73.65	1.72243	12.03
FX2_93	5	2	2	798.6	1606	120.743	8.97957	12.0948	57.6714	2.09363	11.9
FX2_1197	5	2	1	977.4	1929	124.807	-1.2793	2.28024	67.9714	1.83617	11.55
FX2_936	5	2	1	788.9	1733.5	117.793	-1.41428	0.723328	67.4714	1.74582	11.47
FX2_318	5	2	2	760	1519.6	116.485	10.1135	12.7436	54.2571	2.14691	11.3
FX2_1004	5	2	2	569	1333.1	107.921	7.96979	9.15309	54.5786	1.97736	11.2
FX2_857	5	2	1	950.5	1965.6	119.721	-10.8128	-6.79431	72.5071	1.65117	10.79
FX2_855	5	2	1	868.3	1845.2	111.021	-13.5839	-10.3464	69.7786	1.59105	10.44
FX2_696	5	2	1	864.9	1896.3	131.707	2.62697	6.26712	73.6714	1.78776	10.3
FX2_948	5	2	1	917.6	2053.6	128.271	-11.329	-6.55725	81.1429	1.58081	10.29
FX2_654	5	2	1	1064.2	1819.8	98.2571	-14.2237	-11.0396	53.9714	1.82054	10.1
FX2_930	5	2	1	1074.9	2238.9	140.036	-6.96563	-0.793362	83.1429	1.68428	9.98
FX2_949	5	2	1	1134.9	2241.2	139.679	-4.41194	1.82628	79.0214	1.7676	9.8
FX2_43	5	2	2	572.9	1214	93.9643	4.43654	5.1242	45.7929	2.05194	9.7
FX2_717	5	2	1	958.3	2049.8	126.336	-10.86	-5.9255	77.9643	1.62043	9.6
FX2_955	5	2	1	860.6	1910.5	127.814	-2.67973	1.27483	74.9929	1.70435	9.5
FX2_1071	5	2	2	658.9	1425.5	99.4564	-3.94909	-1.30827	54.7571	1.81632	8.5
FX2_1191	5	2	2	623.8	1500.9	121.671	10.0864	13.2967	62.65	1.94208	8.4
FX2_1238	5	2	2	872.1	1802.4	116.721	-7.92055	-2.1621	66.45	1.75653	7.4
FX2_1033	5	2	1	631.6	1327.6	98.0143	5.46088	5.69038	49.7143	1.97155	7.2
FX2_1243	5	2	2	935.1	1806.9	114.493	-7.32451	-1.43976	62.2714	1.83861	7.1
FX2_834	5	2	1	945.9	1842	125.7	5.31514	9.59815	64.0071	1.96384	6.5
FX2_652	5	2	1	698.3	1646.5	118.979	2.57273	5.96383	67.7286	1.7567	4.3
FX2_718	5	2	1	1040.3	2140.5	123.243	-17.3282	-10.0632	78.5857	1.56826	3.3
FX2_298	5	2	2	606	1251.2	100.364	9.26417	12.5236	46.0857	2.17777	1.2
FX2_1183	5	2	2	714.3	1367.4	91.555	-4.13657	NA	46.65	1.96259	NA
FX2_178	5	2	2	819	1612	108.736	-2.50825	NA	56.6429	1.91967	NA
FX2_212	5	2	2	964.5	1844	122.393	-1.04762	NA	62.8214	1.94827	NA
FX2_249	5	2	2	581.3	1311	102.864	5.41481	NA	52.1214	1.97355	NA
FX2_269	5	2	2	608.4	1373	115.564	14.1406	NA	54.6143	2.11601	NA
FX2_380	5	2	1	1016.5	2130	142.843	1.92409	NA	79.5357	1.79596	NA
FX2_544	5	2	1	1125.6	2296.5	146.536	-2.64321	NA	83.6357	1.75207	NA
FX3_b1	5	3	1	1030	2420	172.857	3.26756	NA	99.2857	1.74101	NA
FX3_b10	5	3	1	1030	2470	162.643	-11.1078	NA	102.857	1.58125	NA
FX3_b12	5	3	1	1060	2420	166.714	-1.31983	NA	97.1429	1.71618	NA
FX3_b13	5	3	1	1010	2420	168.071	-2.55456	NA	100.714	1.66879	NA
FX3_b14	5	3	1	1120	2470	170.429	1.35235	NA	96.4286	1.76741	NA
FX3_b15	5	3	1	1080	2460	169	-1.3234	NA	98.5714	1.71449	NA
FX3_b16	5	3	1	1040	2410	163.821	-4.41734	NA	97.8571	1.67409	NA
FX3_b17	5	3	1	1030	2400	167.429	-0.495798	NA	97.8571	1.71095	NA
FX3_b18	5	3	1	1120	2470	169.464	0.388069	NA	96.4286	1.75741	NA
FX3_b2	5	3	1	1000	2410	169.357	-0.953981	NA	100.714	1.68156	NA
FX3_b20	5	3	1	1000	2400	168.393	-1.08526	NA	100	1.68393	NA
FX3_b21	5	3	1	1090	2490	169.143	-3.15479	NA	100	1.69143	NA
FX3_b22	5	3	1	1150	2520	170.643	-1.025	NA	97.8571	1.7438	NA
FX3_b23	5	3	1	1030	2530	167.929	-10.8116	NA	107.143	1.56733	NA
FX3_b24	5	3	1	1050	2440	163.857	-6.35988	NA	99.2857	1.65036	NA
FX3_b25	5	3	1	1110	2460	167.786	-0.979219	NA	96.4286	1.74	NA
FX3_b26	5	3	1	1030	2420	167.214	-2.37529	NA	99.2857	1.68417	NA
FX3_b27	5	3	1	1040	2510	168.429	-8.12949	NA	105	1.60408	NA
FX3_b28	5	3	1	1050	2420	168.357	-0.195577	NA	97.8571	1.72044	NA
FX3_b29	5	3	1	1070	2430	166.714	-1.63311	NA	97.1429	1.71618	NA
FX3_b3	5	3	1	1080	2410	161.143	-5.02174	NA	95	1.69624	NA
FX3_b30	5	3	1	1040	2400	168.464	1.05806	NA	97.1429	1.73419	NA
FX3_b31	5	3	1	1060	2440	168.893	-0.805342	NA	98.5714	1.71341	NA
FX3_b32	5	3	1	1080	2460	169.357	-0.966259	NA	98.5714	1.71812	NA
FX3_b33	5	3	1	1130	2470	170.893	2.33657	NA	95.7143	1.78545	NA
FX3_b35	5	3	1	1030	2460	169.714	-3.20435	NA	102.143	1.66154	NA
FX3_b37	5	3	1	1080	2370	151.393	-11.4427	NA	92.1429	1.64302	NA
FX3_b38	5	3	1	1000	2440	168.714	-4.09517	NA	102.857	1.64028	NA
FX3_b39	5	3	1	1070	2450	169.071	-0.939594	NA	98.5714	1.71522	NA
FX3_b4	5	3	1	1030	2460	161.929	-10.9901	NA	102.143	1.58531	NA
FX3_b40	5	3	1	1080	2430	169.214	1.38583	NA	96.4286	1.75481	NA
FX3_b41	5	3	1	1180	2470	171.214	5.25923	NA	92.1429	1.85814	NA
FX3_b43	5	3	1	1150	2510	170.679	-0.159148	NA	97.1429	1.75699	NA
FX3_b44	5	3	1	1060	2450	167.143	-3.38721	NA	99.2857	1.68345	NA
FX3_b45	5	3	1	1030	2430	167.036	-3.3863	NA	100	1.67036	NA
FX3_b46	5	3	1	1070	2420	162.143	-5.37255	NA	96.4286	1.68148	NA
FX3_b48	5	3	1	1050	2430	169	-0.384928	NA	98.5714	1.71449	NA
FX3_b49	5	3	1	1050	2470	160.214	-12.4984	NA	101.429	1.57958	NA
FX3_b5	5	3	1	1080	2440	171	2.33979	NA	97.1429	1.76029	NA
FX3_b50	5	3	1	1040	2450	170.607	-0.960688	NA	100.714	1.69397	NA
FX3_b51	5	3	1	1080	2510	170.429	-4.05088	NA	102.143	1.66853	NA
FX3_b52	5	3	1	1150	2450	164.786	-1.06896	NA	92.8571	1.77462	NA
FX3_b53	5	3	1	1130	2440	169.286	3.2224	NA	93.5714	1.80916	NA
FX3_b54	5	3	1	1060	2450	168.107	-2.42293	NA	99.2857	1.69317	NA
FX3_b55	5	3	1	1090	2470	167.5	-3.13534	NA	98.5714	1.69928	NA
FX3_b56	5	3	1	1010	2400	167.071	-1.88889	NA	99.2857	1.68273	NA
FX3_b57	5	3	1	1040	2500	168.071	-7.6552	NA	104.286	1.61164	NA
FX3_b58	5	3	1	1140	2470	170.786	2.74946	NA	95	1.79774	NA
FX3_b59	5	3	1	1000	2430	163.214	-8.76251	NA	102.143	1.5979	NA
FX3_b6	5	3	1	1060	2480	167.143	-5.88216	NA	101.429	1.64789	NA
FX3_b60	5	3	1	1100	2450	169.429	0.975357	NA	96.4286	1.75704	NA
FX3_b7	5	3	1	1100	2440	167.714	0.0924996	NA	95.7143	1.75224	NA
FX3_b8	5	3	1	1210	2540	170.75	0.549676	NA	95	1.79737	NA
FX3_b9	5	3	1	1060	2470	170.929	-1.26491	NA	100.714	1.69716	NA
FX3_c100	5	3	1	1020	2430	165.429	-5.51182	NA	100.714	1.64255	NA
FX3_c101	5	3	1	1000	2350	167.857	2.54581	NA	96.4286	1.74074	NA
FX3_c102	5	3	1	1110	2410	169.321	4.71364	NA	92.8571	1.82346	NA
FX3_c103	5	3	1	1020	2330	153.821	-8.78828	NA	93.5714	1.64389	NA
FX3_c104	5	3	1	1040	2380	170.964	5.2235	NA	95.7143	1.78619	NA
FX3_c105	5	3	1	1050	2290	171	13.2764	NA	88.5714	1.93065	NA
FX3_c106	5	3	1	1000	2370	166.071	-0.906966	NA	97.8571	1.69708	NA
FX3_c107	5	3	1	1060	2380	167.679	2.97396	NA	94.2857	1.77841	NA
FX3_c108	5	3	1	990	2360	169.107	2.44501	NA	97.8571	1.7281	NA
FX3_c109	5	3	1	1080	2340	170.893	10.5553	NA	90	1.89881	NA
FX3_c110	5	3	1	1110	2350	170.964	11.3487	NA	88.5714	1.93024	NA
FX3_c111	5	3	1	1070	2370	168.819	5.46477	NA	92.8571	1.81805	NA
FX3_c112	5	3	1	1010	2360	169.286	3.65813	NA	96.4286	1.75556	NA
FX3_c113	5	3	1	1010	2370	168.25	1.78906	NA	97.1429	1.73199	NA
FX3_c114	5	3	1	1030	2370	171	5.57431	NA	95.7143	1.78657	NA
FX3_c115	5	3	1	1070	2390	168.929	3.90979	NA	94.2857	1.79167	NA
FX3_c116	5	3	1	1080	2390	170.857	6.35685	NA	93.5714	1.82595	NA
FX3_c117	5	3	1	980	2350	166.214	-0.131121	NA	97.8571	1.69854	NA
FX3_c118	5	3	1	980	2360	164.107	-3.07209	NA	98.5714	1.66486	NA
FX3_c119	5	3	1	1090	2420	172.857	6.3795	NA	95	1.81955	NA
FX3_c123	5	3	1	1040	2380	170.036	4.29493	NA	95.7143	1.77649	NA
FX3_c125	5	3	1	1040	2380	170.75	5.00922	NA	95.7143	1.78396	NA
FX3_c126	5	3	1	1040	2350	168.714	5.47253	NA	93.5714	1.80305	NA
FX3_c127	5	3	1	990	2380	171.214	2.88508	NA	99.2857	1.72446	NA
FX3_c128	5	3	1	1120	2430	171.214	5.46269	NA	93.5714	1.82977	NA
FX3_c129	5	3	1	1040	2380	169.25	3.50922	NA	95.7143	1.76828	NA
FX3_c131	5	3	1	1030	2370	170.821	5.39574	NA	95.7143	1.7847	NA
FX3_c132	5	3	1	1020	2350	170.857	6.58036	NA	95	1.7985	NA
FX3_c133	5	3	1	1060	2390	161.571	-3.96573	NA	95	1.70075	NA
FX3_c134	5	3	1	1010	2360	160.857	-4.77044	NA	96.4286	1.66815	NA
FX3_c135	5	3	1	1060	2370	169.857	5.9852	NA	93.5714	1.81527	NA
FX3_c136	5	3	1	1040	2430	164.286	-5.61781	NA	99.2857	1.65468	NA
FX3_c137	5	3	1	1070	2400	171	5.1489	NA	95	1.8	NA
FX3_c138	5	3	1	1070	2400	171	5.1489	NA	95	1.8	NA
FX3_c140	5	3	1	1120	2400	166.357	3.10016	NA	91.4286	1.81953	NA
FX3_c141	5	3	1	1020	2400	170.071	1.62903	NA	98.5714	1.72536	NA
FX3_c1414	5	3	1	1120	2470	167.143	-1.93336	NA	96.4286	1.73333	NA
FX3_c1435	5	3	1	1040	2370	163.393	-1.51503	NA	95	1.71992	NA
FX3_c144	5	3	1	1140	2420	168.571	4.69013	NA	91.4286	1.84375	NA
FX3_c145	5	3	1	1000	2350	163.286	-2.02561	NA	96.4286	1.69333	NA
FX3_c146	5	3	1	1070	2390	165.571	0.552646	NA	94.2857	1.75606	NA
FX3_c147	5	3	1	1040	2410	167.786	-0.453058	NA	97.8571	1.7146	NA
FX3_c149	5	3	1	1010	2350	167.5	2.70589	NA	95.7143	1.75	NA
FX3_c150	5	3	1	1060	2410	169.5	2.29809	NA	96.4286	1.75778	NA
FX3_c151	5	3	1	1030	2410	170.5	1.74297	NA	98.5714	1.72971	NA
FX3_c153	5	3	1	1100	2400	170.571	6.27646	NA	92.8571	1.83692	NA
FX3_c154	5	3	1	1070	2360	168.893	6.37172	NA	92.1429	1.83295	NA
FX3_c97	5	3	1	1000	2370	166.357	-0.621252	NA	97.8571	1.7	NA
FX3_c98	5	3	1	1010	2360	166.143	0.51527	NA	96.4286	1.72296	NA
FX3_c99	5	3	1	980	2320	164.857	1.01394	NA	95.7143	1.72239	NA
FX3_b100	5	4	1	1270	2550	165.714	-4.63672	NA	91.4286	1.8125	NA
FX3_b101	5	4	1	1290	2550	165.714	-3.59199	NA	90	1.84127	NA
FX3_b102	5	4	1	1180	2410	159.286	-4.13893	NA	87.8571	1.81301	NA
FX3_b103	5	4	1	1110	2440	165.714	-3.84139	NA	95	1.74436	NA
FX3_b104	5	4	1	1210	2460	165.714	-0.301994	NA	89.2857	1.856	NA
FX3_b105	5	4	1	1360	2530	165.714	1.7232	NA	83.5714	1.98291	NA
FX3_b106	5	4	1	1300	2600	165.714	-7.20945	NA	92.8571	1.78462	NA
FX3_b107	5	4	1	1230	2500	165.714	-2.57899	NA	90.7143	1.82677	NA
FX3_b108	5	4	1	1180	2420	165.714	1.45876	NA	88.5714	1.87097	NA
FX3_b109	5	4	1	1250	2500	165.714	-1.53608	NA	89.2857	1.856	NA
FX3_b110	5	4	1	1210	2520	165.714	-5.2806	NA	93.5714	1.77099	NA
FX3_b111	5	4	1	1260	2460	165.714	2.30294	NA	85.7143	1.93333	NA
FX3_b112	5	4	1	1200	2510	165.714	-4.97229	NA	93.5714	1.77099	NA
FX3_b113	5	4	1	1120	2470	165.714	-5.8152	NA	96.4286	1.71852	NA
FX3_b114	5	4	1	1210	2510	165.714	-4.4511	NA	92.8571	1.78462	NA
FX3_b115	5	4	1	1190	2470	165.714	-2.17347	NA	91.4286	1.8125	NA
FX3_b116	5	4	1	1230	2450	165.714	1.56959	NA	87.1429	1.90164	NA
FX3_b117	5	4	1	1060	2400	165.714	-3.10858	NA	95.7143	1.73134	NA
FX3_b118	5	4	1	1250	2460	165.714	1.78175	NA	86.4286	1.91736	NA
FX3_b119	5	4	1	1230	2480	165.714	-0.919868	NA	89.2857	1.856	NA
FX3_b121	5	4	1	1260	2500	165.714	-1.01447	NA	88.5714	1.87097	NA
FX3_b122	5	4	1	1290	2550	165.714	-3.59199	NA	90	1.84127	NA
FX3_b123	5	4	1	1150	2420	165.714	-0.100689	NA	90.7143	1.82677	NA
FX3_b124	5	4	1	1110	2400	159.286	-6.94359	NA	92.1429	1.72868	NA
FX3_b125	5	4	1	1240	2480	159.286	-6.82724	NA	88.5714	1.79839	NA
FX3_b126	5	4	1	1240	2460	165.714	1.26066	NA	87.1429	1.90164	NA
FX3_b127	5	4	1	1280	2520	165.714	-1.62863	NA	88.5714	1.87097	NA
FX3_b128	5	4	1	1260	2500	165.714	-1.01447	NA	88.5714	1.87097	NA
FX3_b130	5	4	1	1290	2510	165.714	-0.277826	NA	87.1429	1.90164	NA
FX3_b131	5	4	1	1150	2500	165.714	-6.74647	NA	96.4286	1.71852	NA
FX3_b133	5	4	1	1200	2450	165.714	0.0075739	NA	89.2857	1.856	NA
FX3_b134	5	4	1	1130	2450	165.714	-3.6334	NA	94.2857	1.75758	NA
FX3_b135	5	4	1	1300	2510	165.714	0.24429	NA	86.4286	1.91736	NA
FX3_b136	5	4	1	1200	2450	159.286	-6.421	NA	89.2857	1.784	NA
FX3_b137	5	4	1	1410	2530	165.714	4.33922	NA	80	2.07143	NA
FX3_b138	5	4	1	1200	2500	165.714	-4.14258	NA	92.8571	1.78462	NA
FX3_b139	5	4	1	1210	2430	165.714	2.18873	NA	87.1429	1.90164	NA
FX3_b140	5	4	1	1210	2480	165.714	-1.96195	NA	90.7143	1.82677	NA
FX3_b141	5	4	1	1290	2480	165.714	2.20886	NA	85	1.94958	NA
FX3_b142	5	4	1	1160	2480	165.714	-4.56531	NA	94.2857	1.75758	NA
FX3_b143	5	4	1	1210	2530	165.714	-6.11001	NA	94.2857	1.75758	NA
FX3_b144	5	4	1	1310	2460	165.714	4.91047	NA	82.1429	2.01739	NA
FX3_b145	5	4	1	1240	2470	165.714	0.43094	NA	87.8571	1.88618	NA
FX3_b146	5	4	1	1260	2460	165.714	2.30294	NA	85.7143	1.93333	NA
FX3_b147	5	4	1	1190	2480	165.714	-3.00361	NA	92.1429	1.79845	NA
FX3_b148	5	4	1	1110	2410	165.714	-1.34678	NA	92.8571	1.78462	NA
FX3_b149	5	4	1	1290	2560	165.714	-4.42028	NA	90.7143	1.82677	NA
FX3_b150	5	4	1	1210	2540	165.714	-6.93931	NA	95	1.74436	NA
FX3_b151	5	4	1	1130	2440	165.714	-2.80231	NA	93.5714	1.77099	NA
FX3_b152	5	4	1	1280	2480	165.714	1.68714	NA	85.7143	1.93333	NA
FX3_b153	5	4	1	1120	2400	162.643	-3.0674	NA	91.4286	1.77891	NA
FX3_b154	5	4	1	1280	2590	165.714	-7.42738	NA	93.5714	1.77099	NA
FX3_b155	5	4	1	1140	2520	165.714	-8.92751	NA	98.5714	1.68116	NA
FX3_b156	5	4	1	1310	2490	165.714	2.42379	NA	84.2857	1.9661	NA
FX3_b157	5	4	1	1230	2420	159.286	-2.36857	NA	85	1.87395	NA
FX3_b158	5	4	1	1290	2520	165.714	-1.10652	NA	87.8571	1.88618	NA
FX3_b159	5	4	1	1230	2470	165.714	-0.0901526	NA	88.5714	1.87097	NA
FX3_b160	5	4	1	1200	2500	165.714	-4.14258	NA	92.8571	1.78462	NA
FX3_b162	5	4	1	1130	2410	165.714	-0.30835	NA	91.4286	1.8125	NA
FX3_b163	5	4	1	1210	2500	165.714	-3.62148	NA	92.1429	1.79845	NA
FX3_b164	5	4	1	1180	2470	165.714	-2.69404	NA	92.1429	1.79845	NA
FX3_b165	5	4	1	1190	2550	165.714	-8.81162	NA	97.1429	1.70588	NA
FX3_b166	5	4	1	1220	2490	165.714	-2.27068	NA	90.7143	1.82677	NA
FX3_b167	5	4	1	1230	2530	165.714	-5.06689	NA	92.8571	1.78462	NA
FX3_b170	5	4	1	1220	2450	165.714	1.04881	NA	87.8571	1.88618	NA
FX3_b171	5	4	1	1130	2440	165.714	-2.80231	NA	93.5714	1.77099	NA
FX3_b172	5	4	1	1170	2450	162.857	-4.41063	NA	91.4286	1.78125	NA
FX3_b173	5	4	1	1230	2500	165.714	-2.57899	NA	90.7143	1.82677	NA
FX3_b174	5	4	1	1210	2450	165.714	0.528141	NA	88.5714	1.87097	NA
FX3_b175	5	4	1	1110	2400	164.071	-2.15788	NA	92.1429	1.78062	NA
FX3_b176	5	4	1	1130	2440	165.714	-2.80231	NA	93.5714	1.77099	NA
FX3_b178	5	4	1	1170	2420	161.143	-3.63259	NA	89.2857	1.8048	NA
FX3_b179	5	4	1	1200	2450	165.714	0.0075739	NA	89.2857	1.856	NA
FX3_b180	5	4	1	1120	2420	165.714	-1.65916	NA	92.8571	1.78462	NA
FX3_b181	5	4	1	1200	2450	165.714	0.0075739	NA	89.2857	1.856	NA
FX3_b184	5	4	1	1220	2490	165.714	-2.27068	NA	90.7143	1.82677	NA
FX3_b97	5	4	1	1230	2430	165.714	3.22976	NA	85.7143	1.93333	NA
FX3_b98	5	4	1	1210	2430	165.714	2.18873	NA	87.1429	1.90164	NA
FX3_b99	5	4	1	1220	2450	165.714	1.04881	NA	87.8571	1.88618	NA
FX3_c120	5	4	1	1180	2380	160.714	-0.217057	NA	85.7143	1.875	NA
FX3_c121	5	4	1	1230	2440	165.714	2.39962	NA	86.4286	1.91736	NA
FX3_c122	5	4	1	1260	2440	165.714	3.96227	NA	84.2857	1.9661	NA
FX3_c130	5	4	1	1220	2480	165.714	-1.44096	NA	90	1.84127	NA
FX3_c1405	5	4	1	1220	2400	165.714	5.20055	NA	84.2857	1.9661	NA
FX3_c1406	5	4	1	1150	2400	165.714	1.56184	NA	89.2857	1.856	NA
FX3_c1407	5	4	1	1180	2390	165.714	3.95173	NA	86.4286	1.91736	NA
FX3_c1408	5	4	1	1130	2390	165.714	1.35484	NA	90	1.84127	NA
FX3_c1409	5	4	1	1230	2490	165.714	-1.74948	NA	90	1.84127	NA
FX3_c1410	5	4	1	1300	2410	165.714	8.53579	NA	79.2857	2.09009	NA
FX3_c1411	5	4	1	1300	2460	165.714	4.38876	NA	82.8571	2	NA
FX3_c1412	5	4	1	1240	2450	165.714	2.09048	NA	86.4286	1.91736	NA
FX3_c1413	5	4	1	1330	2480	165.714	4.29671	NA	82.1429	2.01739	NA
FX3_c1415	5	4	1	1160	2420	165.714	0.419019	NA	90	1.84127	NA
FX3_c1416	5	4	1	1120	2360	159.286	-3.09683	NA	88.5714	1.79839	NA
FX3_c1417	5	4	1	1290	2450	165.714	4.69645	NA	82.8571	2	NA
FX3_c1418	5	4	1	1220	2380	165.714	6.86199	NA	82.8571	2	NA
FX3_c1419	5	4	1	1260	2360	157.857	2.74664	NA	78.5714	2.00909	NA
FX3_c142	5	4	1	1180	2400	165.714	3.12063	NA	87.1429	1.90164	NA
FX3_c1420	5	4	1	1290	2450	165.714	4.69645	NA	82.8571	2	NA
FX3_c1421	5	4	1	1120	2490	165.714	-7.47686	NA	97.8571	1.69343	NA
FX3_c1422	5	4	1	1270	2410	165.714	6.97282	NA	81.4286	2.03509	NA
FX3_c1423	5	4	1	1160	2360	165.714	5.40726	NA	85.7143	1.93333	NA
FX3_c1424	5	4	1	1180	2430	165.714	0.627986	NA	89.2857	1.856	NA
FX3_c1425	5	4	1	1360	2470	165.714	6.69206	NA	79.2857	2.09009	NA
FX3_c1426	5	4	1	1160	2500	165.714	-6.2259	NA	95.7143	1.73134	NA
FX3_c1427	5	4	1	1250	2370	165.714	9.25297	NA	80	2.07143	NA
FX3_c1428	5	4	1	1330	2410	165.714	10.0997	NA	77.1429	2.14815	NA
FX3_c1429	5	4	1	1210	2360	165.714	8.00416	NA	82.1429	2.01739	NA
FX3_c1430	5	4	1	1130	2400	165.714	0.523189	NA	90.7143	1.82677	NA
FX3_c1431	5	4	1	1260	2460	165.714	2.30294	NA	85.7143	1.93333	NA
FX3_c1432	5	4	1	1140	2450	165.714	-3.11359	NA	93.5714	1.77099	NA
FX3_c1433	5	4	1	1110	2390	165.714	0.316854	NA	91.4286	1.8125	NA
FX3_c1434	5	4	1	1240	2410	165.714	5.41081	NA	83.5714	1.98291	NA
FX3_c1436	5	4	1	1190	2370	165.714	6.13375	NA	84.2857	1.9661	NA
FX3_c1437	5	4	1	1080	2360	165.714	1.25802	NA	91.4286	1.8125	NA
FX3_c1438	5	4	1	1130	2470	165.714	-5.29528	NA	95.7143	1.73134	NA
FX3_c1439	5	4	1	1130	2400	165.714	0.523189	NA	90.7143	1.82677	NA
FX3_c1440	5	4	1	1050	2360	165.714	-0.296071	NA	93.5714	1.77099	NA
FX3_c155	5	4	1	1220	2420	165.714	3.53954	NA	85.7143	1.93333	NA
FX3_c156	5	4	1	1290	2430	165.714	6.35537	NA	81.4286	2.03509	NA
FX3_c157	5	4	1	1220	2430	164.929	1.92348	NA	86.4286	1.90826	NA
FX3_c158	5	4	1	1160	2360	165.714	5.40726	NA	85.7143	1.93333	NA
FX3_c159	5	4	1	1110	2370	162.286	-1.44764	NA	90	1.80317	NA
FX3_c160	5	4	1	1200	2350	160.214	2.81588	NA	82.1429	1.95043	NA
FX3_c161	5	4	1	1220	2410	165.714	4.36999	NA	85	1.94958	NA
FX3_c162	5	4	1	1070	2350	162.286	-1.85592	NA	91.4286	1.775	NA
FX3_c163	5	4	1	1160	2420	165.714	0.419019	NA	90	1.84127	NA
FX3_c164	5	4	1	1230	2350	165.714	9.87467	NA	80	2.07143	NA
FX3_c165	5	4	1	1210	2380	165.714	6.34207	NA	83.5714	1.98291	NA
FX3_c166	5	4	1	1310	2390	154.286	-0.712261	NA	77.1429	2	NA
FX3_c167	5	4	1	1170	2420	165.714	0.938836	NA	89.2857	1.856	NA
FX3_c168	5	4	1	1230	2370	165.714	8.2128	NA	81.4286	2.03509	NA
FX3_c169	5	4	1	1160	2380	165.714	3.74407	NA	87.1429	1.90164	NA
FX3_c170	5	4	1	1130	2400	165.714	0.523189	NA	90.7143	1.82677	NA
FX3_c171	5	4	1	1130	2380	163.643	0.115169	NA	89.2857	1.8328	NA
FX3_c172	5	4	1	1240	2450	165.714	2.09048	NA	86.4286	1.91736	NA
FX3_c173	5	4	1	1220	2510	165.714	-3.9298	NA	92.1429	1.79845	NA
FX3_c174	5	4	1	1110	2370	159.286	-4.44764	NA	90	1.76984	NA
FX3_c175	5	4	1	1160	2360	156.429	-3.87845	NA	85.7143	1.825	NA
FX3_c176	5	4	1	1120	2360	165.714	3.33174	NA	88.5714	1.87097	NA
FX3_c177	5	4	1	1270	2490	165.714	0.336337	NA	87.1429	1.90164	NA
FX3_c178	5	4	1	1170	2370	165.714	5.09488	NA	85.7143	1.93333	NA
FX3_c179	5	4	1	1200	2400	165.714	4.16038	NA	85.7143	1.93333	NA
FX3_c180	5	4	1	1080	2380	165.714	-0.406962	NA	92.8571	1.78462	NA
FX3_c181	5	4	1	1220	2400	165.714	5.20055	NA	84.2857	1.9661	NA
FX3_c182	5	4	1	1190	2390	165.714	4.47144	NA	85.7143	1.93333	NA
FX3_c183	5	4	1	1050	2350	165.714	0.536937	NA	92.8571	1.78462	NA
FX3_c184	5	4	1	1250	2350	152.857	-1.94273	NA	78.5714	1.94545	NA
FX3_c185	5	4	1	1190	2390	165.714	4.47144	NA	85.7143	1.93333	NA
FX3_c187	5	4	1	1170	2370	162.714	2.09488	NA	85.7143	1.89833	NA
FX3_c188	5	4	1	1320	2480	165.714	3.7746	NA	82.8571	2	NA
FX3_c189	5	4	1	1120	2380	159.286	-4.76091	NA	90	1.76984	NA
FX3_c190	5	4	1	1200	2480	165.714	-2.48283	NA	91.4286	1.8125	NA
FX3_c192	5	4	1	1210	2430	165.714	2.18873	NA	87.1429	1.90164	NA
FX4_A190	6	5	2	1120	2230	165.5	7.18581	-5.36886	79.2857	2.08739	82.4
FX4_A160	6	5	2	1220	2440	173.071	2.47681	-6.19022	87.1429	1.98607	73.3
FX4_A219	6	5	2	1300	2550	182.571	7.02838	-0.673423	89.2857	2.0448	72.5
FX4_A547	6	5	2	1160	2240	167.643	10.5651	0.779049	77.1429	2.17315	72.3
FX4_A189	6	5	2	1100	2255	165	3.56738	-5.92839	82.5	2	71.6
FX4_A541	6	5	2	1090	2100	144.857	-4.15564	-14.657	72.1429	2.00792	71.3
FX4_A1389	6	5	2	1090	2120	169.143	18.4591	8.41871	73.5714	2.29903	70.1
FX4_A734	6	5	2	1130	2460	177.214	0.276319	-7.28724	95	1.86541	69.7
FX4_A1401	6	5	2	1180	2230	170.429	15.2194	6.24551	75	2.27238	69
FX4_A182	6	5	2	1200	2345	174.357	10.6151	2.94778	81.7857	2.13188	67.1
FX4_A540	6	5	2	1290	2525	179.786	5.79132	-0.558634	88.2143	2.03806	66.8
FX4_A1326	6	5	2	1190	2360	171.286	5.77721	-1.33187	83.5714	2.04957	65.4
FX4_A731	6	5	2	1050	2240	166.857	4.09134	-3.66789	85	1.96303	64.7
FX4_A199	6	5	2	1260	2505	182.143	8.24025	2.7435	88.9286	2.04819	63.1
FX4_A212	6	5	2	1380	2845	208.929	13.2	10.0378	104.643	1.99659	63
FX4_A353	6	5	1	1380	2730	188.857	6.45471	0.789682	96.4286	1.95852	61.9
FX4_A548	6	5	2	1250	2430	173.071	4.86907	-0.689694	84.2857	2.05339	61.4
FX4_A168	6	5	2	1220	2450	183.214	11.7895	6.5306	87.8571	2.08537	60.8
FX4_A555	6	5	2	1210	2315	174.857	14.129	8.0699	78.9286	2.21538	60.3
FX4_A142	6	5	2	1140	2405	181.143	9.29602	3.88894	90.3571	2.00474	60.2
FX4_A186	6	5	2	1210	2470	176.643	3.03726	-1.81601	90	1.9627	59.8
FX4_A228	6	5	2	1210	2500	180.929	4.83352	0.293981	92.1429	1.96357	59.4
FX4_A1334	6	5	2	1100	2235	163.857	4.09194	-2.15098	81.0714	2.02115	58.9
FX4_A1378	6	5	2	1210	2460	181.786	9.01015	4.32828	89.2857	2.036	58.9
FX4_A1354	6	5	2	1240	2350	176.429	14.3495	9.30683	79.2857	2.22523	57.4
FX4_A1337	6	5	2	1200	2465	171.571	-2.13989	-6.35935	90.3571	1.89881	57.3
FX4_A208	6	5	2	1290	2450	166.643	-1.13426	-5.46233	82.8571	2.01121	57.3
FX4_A325	6	5	1	1330	2600	189.286	15.0081	9.71768	90.7143	2.08661	57.2
FX4_A1341	6	5	2	1230	2485	178.429	4.62031	0.67072	89.6429	1.99044	56.8
FX4_A253	6	5	2	1080	2230	153.571	-6.81044	-12.3945	82.1429	1.86957	56.3
FX4_A1450	6	5	1	1330	2645	180.786	2.78552	-1.93002	93.9286	1.92471	56.2
FX4_A1299	6	5	2	1140	2460	195.214	18.7962	14.9187	94.2857	2.07045	55.9
FX4_A1323	6	5	2	1170	2300	173.857	12.3016	7.34068	80.7143	2.15398	55.8
FX4_A161	6	5	2	1210	2330	168.071	6.09597	1.34293	80	2.10089	55.8
FX4_A1335	6	5	2	1070	2175	156.214	-0.0940169	-5.87659	78.9286	1.97919	55.6
FX4_A1536	6	5	1	1290	2500	165.286	-2.80109	-8.31959	86.4286	1.9124	55.5
FX4_A194	6	5	2	1180	2400	169.714	0.361349	-3.71902	87.1429	1.94754	55.1
FX4_A1290	6	5	2	1160	2275	170	10.0072	5.29986	79.6429	2.13453	54.2
FX4_A722	6	5	2	1160	2410	177.857	6.63369	2.89025	89.2857	1.992	54.1
FX4_A276	6	5	1	1420	2790	198.357	13.1048	9.97834	97.8571	2.02701	53.9
FX4_A239	6	5	2	1110	2210	168.143	10.9793	5.97785	78.5714	2.14	53.6
FX4_A1388	6	5	2	1250	2535	188.857	11.9457	9.22047	91.7857	2.05759	53.5
FX4_A195	6	5	2	1090	2285	158	-6.45037	-10.8754	85.3571	1.85105	53.4
FX4_A1362	6	5	2	1040	2260	163.714	-1.23663	-5.81116	87.1429	1.87869	53.3
FX4_A198	6	5	2	1140	2290	170.643	8.36482	4.0021	82.1429	2.07739	53.3
FX4_A178	6	5	2	1150	2335	171.143	5.63739	1.66773	84.6429	2.02194	53
FX4_A1404	6	5	2	1210	2385	175.929	9.38161	5.83761	83.9286	2.09617	52.7
FX4_A730	6	5	2	1080	2310	178.071	11.0203	6.98313	87.8571	2.02683	52.6
FX4_A750	6	5	2	1400	2840	193	-1.26394	-1.6319	102.857	1.87639	52.4
FX4_A231	6	5	2	1220	2660	197.714	8.8805	7.33653	102.857	1.92222	52.3
FX4_A203	6	5	2	1040	2200	155	-4.94325	-9.43039	82.8571	1.87069	51.4
FX4_A344	6	5	1	1200	2450	171.571	2.94123	-1.82103	89.2857	1.9216	51.4
FX4_A169	6	5	2	1130	2310	164.571	0.109918	-3.57943	84.2857	1.95254	51.3
FX4_A742	6	5	2	1280	2385	166.714	3.80943	0.636547	78.9286	2.11222	51.3
FX4_A173	6	5	2	1270	2470	179.143	8.66412	6.15799	85.7143	2.09	51
FX4_A166	6	5	2	1120	2310	161.571	-3.40823	-6.96408	85	1.90084	50.8
FX4_A232	6	5	2	1240	2455	173.357	2.55912	0.191869	86.7857	1.99753	50.1
FX4_A568	6	5	2	1230	2305	162.857	3.99906	0.594912	76.7857	2.12093	50.1
FX4_A1312	6	5	2	1090	2155	165.143	11.5362	7.11045	76.0714	2.17089	50
FX4_A1351	6	5	2	1190	2285	168.286	9.01563	5.55321	78.2143	2.1516	49.8
FX4_A556	6	5	2	1120	2170	152.786	-0.524432	-4.79016	75	2.03714	49.8
FX4_A175	6	5	2	1200	2380	165.643	-1.00846	-3.75868	84.2857	1.96525	49.6
FX4_A238	6	5	2	1180	2380	168.357	0.666515	-2.05646	85.7143	1.96417	49.5
FX4_A288	6	5	1	1260	2700	196	9.7848	7.24311	102.857	1.90556	49.5
FX4_A1396	6	5	2	1170	2340	172.357	7.4734	4.55337	83.5714	2.06239	49.2
FX4_A1469	6	5	1	1320	2680	185.071	3.65316	1.18137	97.1429	1.90515	48.7
FX4_A1379	6	5	2	1180	2480	181.429	5.43072	3.63977	92.8571	1.95385	48.6
FX4_A1317	6	5	2	1090	2200	161.429	4.066	0.462954	79.2857	2.03604	48.1
FX4_A1287	6	5	2	1150	2220	153.214	-2.71455	-6.14911	76.4286	2.00467	48
FX4_A309	6	5	1	1140	2120	145.857	1.58806	-4.56118	70	2.08367	48
FX4_A1307	6	5	2	1160	2330	167	2.42931	-0.212802	83.5714	1.99829	47.9
FX4_A1344	6	5	2	1200	2380	168.429	1.77725	-0.518857	84.2857	1.99831	47.9
FX4_A314	6	5	1	1340	2690	188	6.80341	4.61105	96.4286	1.94963	47.9
FX4_A154	6	5	2	1130	2255	161.286	1.40527	-1.73221	80.3571	2.00711	47.8
FX4_A295	6	5	1	1310	2660	182.286	1.99743	-0.342679	96.4286	1.89037	47.7
FX4_A356	6	5	1	1280	2520	171.929	1.66217	-1.58108	88.5714	1.94113	47.5
FX4_A553	6	5	2	1130	2400	170	-1.95038	-3.89261	90.7143	1.87402	47.1
FX4_A183	6	5	2	1320	2545	174.429	0.34489	-0.554664	87.5	1.99347	46.9
FX4_A741	6	5	2	1180	2340	165.571	1.20674	-1.04562	82.8571	1.99828	46.7
FX4_A538	6	5	2	1120	2400	175	2.53046	0.721951	91.4286	1.91406	46.6
FX4_A544	6	5	2	1170	2365	168.571	1.6085	-0.363443	85.3571	1.9749	46.3
FX4_A1367	6	5	2	1170	2335	179.429	14.9608	12.8074	83.2143	2.15622	46.2
FX4_A1329	6	5	2	1260	2380	156.929	-6.60223	-8.41967	80	1.96161	46.1
FX4_A1365	6	5	2	1090	2250	163.571	2.03852	-0.627335	82.8571	1.97414	45.9
FX4_A252	6	5	2	1110	2205	163.857	7.11065	4.15778	78.2143	2.09498	45.8
FX4_A1325	6	5	2	1120	2290	161.429	-1.88542	-4.21819	83.5714	1.93162	45.7
FX4_A187	6	5	2	1190	2335	165	1.57028	-0.449786	81.7857	2.01747	45.7
FX4_A1519	6	5	1	1480	2855	183.929	-3.52286	-4.02925	98.2143	1.87273	45.7
FX4_A1402	6	5	2	1120	2240	159.357	0.209359	-2.44531	80	1.99196	45.6
FX4_A1357	6	5	2	1080	2295	176.786	10.9845	8.73931	86.7857	2.03704	45.5
FX4_A539	6	5	2	1200	2210	154.214	1.70676	-1.10205	72.1429	2.13762	45.4
FX4_A133	6	5	2	1180	2310	168.5	6.63092	4.57101	80.7143	2.08761	45.2
FX4_A230	6	5	2	1270	2500	175.714	2.74795	1.99762	87.8571	2	45.2
FX4_A729	6	5	2	1300	2340	153.571	-4.55614	-6.41126	74.2857	2.06731	45.2
FX4_A1465	6	5	1	1300	2685	188.286	5.40612	3.95928	98.9286	1.90325	45
FX4_A554	6	5	2	1130	2400	173.143	1.19247	-0.10865	90.7143	1.90866	44.7
FX4_A305	6	5	1	1160	2220	167.786	16.2101	11.642	75.7143	2.21604	44.7
FX4_A145	6	5	2	1070	2260	166.214	2.81359	0.590903	85	1.95546	44.5
FX4_A351	6	5	1	1240	2520	169.071	-3.28243	-5.72129	91.4286	1.84922	44.5
FX4_A242	6	5	2	1230	2370	171.071	6.81066	5.37934	81.4286	2.10088	44.4
FX4_A1313	6	5	2	1110	2170	149.357	-4.46938	-7.23967	75.7143	1.97264	44.2
FX4_A1477	6	5	1	1230	2595	179.5	0.408015	-1.40766	97.5	1.84103	44.1
FX4_A1393	6	5	2	1190	2390	171.071	3.0693	1.8845	85.7143	1.99583	44
FX4_A196	6	5	2	1150	2250	151.357	-7.07141	-9.2016	78.5714	1.92636	43.9
FX4_A1449	6	5	1	1180	2365	162.143	-0.464951	-3.81125	84.6429	1.91561	43.9
FX4_A349	6	5	1	1080	2335	161.357	-3.94074	-7.41491	89.6429	1.8	43.6
FX4_A1294	6	5	2	1140	2190	144.714	-9.23075	-11.6463	75	1.92952	43.4
FX4_A316	6	5	1	1300	2730	190.5	3.90017	3.18797	102.143	1.86503	43.4
FX4_A550	6	5	2	1140	2250	153.786	-5.16053	-7.1039	79.2857	1.93964	43.2
FX4_A565	6	5	2	1220	2415	166.714	-1.80454	-2.60378	85.3571	1.95314	43.2
FX4_A1480	6	5	1	1420	2750	182.786	0.833558	0.293705	95	1.92406	43.2
FX4_A151	6	5	2	1140	2260	161.357	1.57778	-0.269185	80	2.01696	43.1
FX4_A560	6	5	2	1220	2480	178.143	4.22833	3.93118	90	1.97937	43
FX4_A328	6	5	1	1240	2465	166.357	-1.43484	-3.82512	87.5	1.90122	42.9
FX4_A1281	6	5	2	1220	2325	158.857	-2.18323	-3.49851	78.9286	2.01267	42.8
FX4_A1373	6	5	2	1110	2350	170.357	1.52903	0.388399	88.5714	1.92339	42.8
FX4_A748	6	5	2	1300	2620	183.429	2.09025	2.80181	94.2857	1.94545	42.8
FX4_A1339	6	5	2	1210	2480	175.714	1.27877	1.06232	90.7143	1.93701	42.7
FX4_A170	6	5	2	1200	2385	163.357	-3.70969	-4.58213	84.6429	1.92996	42.7
FX4_A564	6	5	2	1030	2250	169	4.36701	2.55359	87.1429	1.93934	42.7
FX4_A738	6	5	2	1090	2235	160.786	0.503595	-1.41225	81.7857	1.96594	42.7
FX4_A204	6	5	2	1130	2360	163.857	-4.76598	-5.78375	87.8571	1.86504	42.6
FX4_A1368	6	5	2	1110	2320	161.857	-4.47332	-5.74252	86.4286	1.87273	42.5
FX4_A543	6	5	2	1260	2460	177.214	7.04366	6.73984	85.7143	2.0675	42.5
FX4_A1305	6	5	2	1190	2405	165.214	-4.03429	-4.68786	86.7857	1.9037	42.4
FX4_A1370	6	5	2	1090	2175	156.286	1.00944	-1.246	77.5	2.01659	42.4
FX4_A148	6	5	2	1270	2380	157.857	-5.1532	-5.95601	79.2857	1.99099	42.3
FX4_A1309	6	5	2	1160	2330	170.429	5.85788	4.76509	83.5714	2.03932	42.1
FX4_A1456	6	5	1	1280	2540	163.714	-8.2094	-9.87277	90	1.81905	42.1
FX4_A192	6	5	2	1110	2295	163.429	-0.819734	-2.12946	84.6429	1.9308	42
FX4_A728	6	5	2	1020	2055	146.714	-2.13633	-5.13396	73.9286	1.98454	42
FX4_A733	6	5	2	1120	2160	158.5	6.02428	3.79886	74.2857	2.13365	41.9
FX4_A317	6	5	1	1310	2400	153.429	-5.3226	-7.89794	77.8571	1.97064	41.9
FX4_A1295	6	5	2	1200	2420	168.286	-1.68892	-2.07882	87.1429	1.93115	41.8
FX4_A716	6	5	2	1130	2262	159.929	-0.53511	-2.02104	80.8571	1.97792	41.8
FX4_A718	6	5	2	1220	2370	161.071	-3.70927	-4.44573	82.1429	1.96087	41.8
FX4_A1508	6	5	1	1380	2640	167.929	-7.03824	-7.94746	90	1.86587	41.8
FX4_A144	6	5	2	1160	2260	165.071	6.32778	4.88177	78.5714	2.10091	41.6
FX4_A1501	6	5	1	1270	2615	179.5	0.84209	-0.172247	96.0714	1.8684	41.6
FX4_A1289	6	5	2	1220	2345	154.143	-8.56016	-9.38959	80.3571	1.91822	41.5
FX4_A1318	6	5	2	1210	2335	164.214	1.8231	0.924606	80.3571	2.04356	41.5
FX4_A1374	6	5	2	1150	2270	166.643	6.5484	5.19863	80	2.08304	41.5
FX4_A181	6	5	2	1390	2755	187.429	-0.348474	1.6197	97.5	1.92234	41.5
FX4_A229	6	5	2	1360	2800	186.571	-6.49611	-4.2174	102.857	1.81389	41.5
FX4_A250	6	5	2	1190	2290	156.071	-3.61475	-4.82529	78.5714	1.98636	41.5
FX4_A1488	6	5	1	1200	2490	172.429	0.478044	-1.3636	92.1429	1.87132	41.5
FX4_A338	6	5	1	1240	2480	165.571	-3.46501	-5.37793	88.5714	1.86935	41.5
FX4_A1381	6	5	2	1130	2305	165.5	1.45481	0.375203	83.9286	1.97191	41.4
FX4_A152	6	5	2	1140	2240	156.571	-1.54157	-3.07384	78.5714	1.99273	41.4
FX4_A285	6	5	1	1260	2525	168.286	-3.43908	-5.01693	90.3571	1.86245	41.4
FX4_A542	6	5	2	1080	2250	163.929	1.87869	0.441275	83.5714	1.96154	41.3
FX4_A1356	6	5	2	1290	2620	185.786	3.92418	5.0642	95	1.95564	41.2
FX4_A381	6	5	1	1290	2655	179	-1.92192	-2.53091	97.5	1.8359	41.1
FX4_A1319	6	5	2	1120	2315	177.286	11.8897	11.0666	85.3571	2.07699	40.7
FX4_A162	6	5	2	1280	2440	162.286	-5.1833	-5.14533	82.8571	1.95862	40.7
FX4_A211	6	5	2	1210	2480	160.214	-14.2212	-13.9034	90.7143	1.76614	40.7
FX4_A1399	6	5	2	1150	2250	152.929	-5.49998	-6.74866	78.5714	1.94636	40.6
FX4_A150	6	5	2	1070	2160	160.357	5.30135	3.42049	77.8571	2.05963	40.6
FX4_A725	6	5	2	1280	2485	171	-0.200988	0.173531	86.0714	1.98672	40.6
FX4_A558	6	5	2	1280	2505	170.071	-2.78755	-2.24876	87.5	1.94367	40.5
FX4_A736	6	5	2	1290	2640	183.643	0.126218	1.59014	96.4286	1.90444	40.5
FX4_A1504	6	5	1	1250	2455	160.429	-6.01261	-7.8313	86.0714	1.8639	40.5
FX4_A1391	6	5	2	1170	2260	149.429	-8.79705	-9.92241	77.8571	1.91927	40.4
FX4_A714	6	5	2	1170	2370	173.071	5.69274	5.33151	85.7143	2.01917	40.4
FX4_A1525	6	5	1	1300	2680	184.857	2.39102	2.13879	98.5714	1.87536	40.4
FX4_A1314	6	5	2	1100	2110	143.143	-6.19006	-8.33967	72.1429	1.98416	40.3
FX4_A1509	6	5	1	1330	2485	155	-9.75537	-11.2931	82.5	1.87879	40.2
FX4_A1330	6	5	2	1080	2175	148.857	-6.93521	-8.57679	78.2143	1.9032	40.1
FX4_A724	6	5	2	1100	2255	166.214	4.78167	3.72705	82.5	2.01472	40
FX4_A739	6	5	2	1140	2175	159.786	7.09164	5.47954	73.9286	2.16135	40
FX4_A210	6	5	2	1160	2240	161.786	4.70797	3.57676	77.1429	2.09722	39.9
FX4_A382	6	5	1	1240	2565	179	2.91601	2.01536	94.6429	1.89132	39.9
FX4_A1455	6	5	1	1400	2765	186.571	2.33028	2.80372	97.5	1.91355	39.8
FX4_A1511	6	5	1	1320	2595	171.857	-2.52998	-3.20559	91.0714	1.88706	39.8
FX4_A346	6	5	1	1190	2475	167.714	-3.51204	-5.00256	91.7857	1.82724	39.8
FX4_A176	6	5	2	1130	2280	159.071	-2.89175	-3.6913	82.1429	1.93652	39.7
FX4_A1293	6	5	2	1180	2410	166.714	-3.46964	-3.34035	87.8571	1.89756	39.6
FX4_A287	6	5	1	1260	2645	188.929	7.26426	6.99072	98.9286	1.90975	39.6
FX4_A1327	6	5	2	1110	2260	157.786	-3.54635	-4.37883	82.1429	1.92087	39.3
FX4_A255	6	5	2	1180	2440	176.929	4.25232	4.66927	90	1.96587	39.3
FX4_A551	6	5	2	1180	2355	165.5	-0.112126	-0.256998	83.9286	1.97191	39.2
FX4_A735	6	5	2	1110	2265	163.071	1.32267	0.551775	82.5	1.97662	39.2
FX4_A1282	6	5	2	1280	2280	163.929	9.74602	9.13264	71.4286	2.295	39
FX4_A153	6	5	2	1160	2270	159.857	0.280718	-0.401149	79.2857	2.01622	39
FX4_A1512	6	5	1	1270	2570	170.071	-4.85995	-5.48839	92.8571	1.83154	39
FX4_A180	6	5	2	1250	2525	173.786	-2.29674	-1.19076	91.0714	1.90824	38.9
FX4_A221	6	5	2	1230	2260	158.214	3.09925	2.37461	73.5714	2.15049	38.9
FX4_A1303	6	5	2	1200	2380	166.857	0.205822	0.340553	84.2857	1.97966	38.8
FX4_A235	6	5	2	1080	2150	157.071	3.36645	1.89688	76.4286	2.05514	38.8
FX4_A1387	6	5	2	1150	2195	145.5	-8.34493	-9.4697	74.6429	1.94928	38.7
FX4_A727	6	5	2	1190	2430	174.357	3.0317	3.56612	88.5714	1.96855	38.6
FX4_A1283	6	5	2	1290	2450	177.571	9.79431	10.5416	82.8571	2.1431	38.3
FX4_A559	6	5	2	1110	2405	175	1.59552	2.03898	92.5	1.89189	38.3
FX4_A200	6	5	2	1320	2585	164.286	-13.1096	-11.3843	90.3571	1.81818	38.1
FX4_A213	6	5	2	1260	2430	164.286	-3.39577	-2.73105	83.5714	1.96581	38.1
[truncated: 1,315 more rows]
