# Supplementary material for: Identification of QTL regions and candidate genes for growth and feed efficiency in broilers
Source: Genet Sel Evol. 2021 Feb 6;53:13. doi: 10.1186/s12711-021-00608-3 (PMC7866652; doi:10.1186/s12711-021-00608-3)
Supplement: Supplementary file 10 — Additional file 10: Table S10. Sequences of SNPs reported in Tables 4 and 5. [file 12711_2021_608_MOESM10_ESM.xlsx]

## Sheet: Sheet1
SNP	rsname	CHR	BP	Sequence
AX_172570918	rs314078158	1	56289810	TTTTCTTACATACTGTACTGTATTTCCATCTTGAT[C/T]TATCCTTGCAGACACATTGAGTGTACATGCAGAGA
AX_172566874	rs316086126	1	57280149	TCATCAGGCTGAACTTGGATAGCTTTAAAATATAC[A/G]TTCTACCTGTGAATGTGGTGGGGATGGCGTGGGAT
AX_75546765	rs13649171	1	91274115	AGCTTCTAAATATTATTTCTCTTTTTGGTGCTTTC[A/C]GTTTCTGTGGCTCATTCTTTAGGTAATACCT
AX_172588157	rs740268684	1	91974671	TATATTACTGGCAACTGATTGTTGCTGACATGTAA[C/T]ACATGCTTAAGGATGCATATGAAGCAAAATGAACA
AX_172673005	rs312607889	1	92432544	ATAAGTCTAGCAGATCTGATCTCTATCATTCCTGT[C/T]CTCCTGTATGTTGCAGTATAGTGTAGACAGAACAA
AX_80894722	rs314437326	2	98063070	TTCAAACTTTCTTCATTTTTTCATTCACTGTTAAA[C/G]AAATGAGTAGGAATGTCTAGCAGTAGGAAGCCAGA
AX_76670473	rs14422146	4	4486368	ATACACCTTCCACGGAGCAGCATTGTGCCTGACTC[C/T]GAGTTTATTCCCTTTTGTGAGTTTGTGACACGCTC
AX_172581004	rs731588889	10	13578799	TTGCTCTGTCAGAAACAAAATGTCCTCTCCAGGTA[C/T]GCGTATCTGCTTAATTGGATCTTCTTAATATGTTC
AX_172583411	rs732597861	16	2342047	GCTCCTCCAAAGGCGTCTTCACCATGAATAGGTTT[G/T]GGGTCAAAACACCCAAAAATACAATGCTGGCCCCA
AX_172583423	rs794119717	16	2399483	CTCTGCATCGTTTCTCACTGAAAAATAGAAGCAAA[G/T]GAAATGCATGGTCAGAGGGAACATGTTTCCATGCC
AX_172583424	rs741681687	16	2419674	CCGTAACCTGGTTGATGAGCTCTTGGGTTAATGAT[A/C]ACCATCAGCACAGCAGAATGAGGAACACACGTGGC
AX_172583407	NA	16	2451685	AAAGCAATGGGTTGGAAAGGAGGGACCTCCCTCCA[C/T]TCCATCCATCAAAAGTTCAATGTGAGGAATCACAG
AX_172583410	rs736020965	16	2455748	GCTGCAGGGTTGAGTGGTCTCTTGGGCACACCCCA[A/G]TTGTCTTCAGCACTCTCTGCTGTTCCCATTCTGTG
AX_172583409	rs739811469	16	2469604	GGGAAAGGATTTGGGGTGGAGTTTCTGTAGAAAAA[A/G]GACTTTCCCTGACCGGGAATCGAACCCGGGCCGCG
AX_101003762	rs15788030	16	2502939	AGCCTGGAATTCCTCGTAAGTGTTTGTACCTGCGC[C/T]GTGATGGCACTGTGCTTTCCCTTCCTGAGTCATCC
AX_75851417	rs312648889	16	2506461	TGCACAGGAAGCATTGCGTGAGCCCGGTGCAGCCT[C/T]GACTCGCGGCAGATCACGCAGATGAAAGCTT
AX_75851232	rs15788124	16	2537500	TTTGGTGGCTTCAGCACATTGAAGCATCAAAAATA[C/T]TGAAAGGTTTAACTCTTAATGGGAGAAGTTAAAGG
AX_75851146	rs316225723	16	2548043	GAGAATGGGGGAGATGTGAAAGCTCGGAAGCTGTT[C/T]CTACAGCATCCCATAGCCCAAATCCCATAAT
AX_75852151	rs16042753	16	2630726	GGGTCAATAAAGCTGCGAGTAGCCAGTGCTGACCC[A/G]TGTATCCCACACACTGGGCTCAGGAGCTATGGGGG
AX_75851193	rs315640666	16	2658014	ATAATTTTCCGGAATCCCAGAAACCACCAACAATC[A/G]TCACGATAGGCAAAAAGACAAACAGCACAAA
AX_76242939	rs313748618	21	3587117	TCCGCCGGCGCCAGAGGTGAGGTAGTGCCGGCCCA[A/G]CACACGGCCCTCAAGCTCGGCCCGCCCCACC
